# Supplementary material for: [1,5-Bis(4-fluoro­phen­yl)thio­carbazo­nato-κ2 N 5,S]phenyl­mercury(II) dichloro­methane hemisolvate
Source: Acta Crystallogr Sect E Struct Rep Online. 2011 Nov 30;67(Pt 12):m1858–9. doi: 10.1107/S1600536811050331 (PMC3238751; doi:10.1107/S1600536811050331)
Supplement: Supplementary file 1 [file e-67-m1858-sup1.cif]

##############################################################################
#                                                                            #
# This CIF contains the data in a paper accepted for publication in          #
# Acta Crystallographica Section E. It conforms to the requirements of       #
# Notes for Authors for Acta Crystallographica Section E, and has been       #
# peer reviewed under the auspices of the IUCr Commission on Journals.       #
#                                                                            #
# Full details of the Crystallographic Information File format               #
# are given in the paper "The Crystallographic Information File (CIF):       #
# a New Standard Archive File for Crystallography" by S. R. Hall, F. H.      #
# Allen and I. D. Brown [Acta Cryst. (1991), A47, 655-685].                  #
#                                                                            #
# The current version of the core CIF dictionary is obtainable from          #
# ftp://ftp.iucr.org/pub/cif_core.dic.                                       #
#                                                                            #
# Software is freely available for graphical display of the structure(s)     #
# in this CIF. For information consult the CIF software page                 #
# http://www.iucr.org/resources/cif/software.                                #
#                                                                            #
# This file may be used for bona fide research purposes within the           #
# scientific community so long as proper attribution is given to the journal # 
# article from which it was obtained.                                        #
#                                                                            #
##############################################################################
data_global
_audit_creation_method     'WinGX routine CIF_UPDATE'
_audit_conform_dict_name     cif_core.dic
_audit_conform_dict_version     2.4
_journal_data_validation_number     ?
_journal_date_recd_electronic     2011-11-21
_journal_date_accepted     2011-11-23
_journal_name_full     'Acta Crystallographica, Section E'
_journal_year     2011
_journal_volume     67
_journal_issue     12
_journal_page_first     m1858
_journal_page_last     m1859
_journal_paper_category     QM
_journal_paper_doi     10.1107/S1600536811050331
_journal_coeditor_code     ZQ2140
loop_
    _publ_contact_author_name
    _publ_contact_author_address
    _publ_contact_author_email
    'von Eschwege, Karel'
;
Department of Chemistry
University of the Free State
PO Box 339
Bloemfontein 9300
South Africa
;
 veschwkg@ufs.ac.za
    'Muller, Alfred'
;
Research Center for Synthesis and Catalysis
Department of Chemistry
University of Johannesburg (APK Campus)
PO Box 524
Auckland Park
Johannesburg
2006
South Africa
;
 mullera@uj.ac.za
_publ_contact_author_fax     '+27-51-444 6384'
_publ_contact_author_phone     '+27-51-401 2923'
_publ_section_title
;\
[1,5-Bis(4-fluorophenyl)thiocarbazonato-
\k^2^<i>N</i>^5^,<i>S</i>]phenylmercury(II)} dichloromethane hemisolvate
;
loop_
    _publ_author_name
    _publ_author_address
    'von Eschwege, Karel G.'
;
Department of Chemistry
University of the Free State
PO Box 339
Bloemfontein 9300
South Africa
;
    'Muller, Fabian'
;
Department of Chemistry
University of the Free State
PO Box 339
Bloemfontein 9300
South Africa
;
    'Muller, Alfred'
;
Research Center for Synthesis and Catalysis
Department of Chemistry
University of Johannesburg (APK Campus)
PO Box 524
Auckland Park
Johannesburg 2006
South Africa
;
data_I
_audit_creation_method     'WinGX routine CIF_UPDATE'
_chemical_name_systematic
;
[1,5-Bis(4-fluorophenyl)thiocarbazonato-
\k^2^<i>N</i>^5^,<i>S</i>]phenylmercury(II)} dichloromethane hemisolvate
;
_chemical_formula_moiety     'C19 H14 F2 Hg N4 S, 0.5(C H2 Cl2)'
_chemical_formula_sum     'C19.5 H15 Cl1 F2 Hg1 N4 S1'
_chemical_formula_iupac     '[Hg (C6 H5) (C13 H9 F2 N4 S)], 0.5C H2 Cl2'
_chemical_formula_weight     611.46
_symmetry_cell_setting     monoclinic
_symmetry_space_group_name_H-M     'C 2/c'
_symmetry_space_group_name_Hall     '-C 2yc'
loop_
    _symmetry_equiv_pos_as_xyz
    'x, y, z'
    '-x, y, -z+1/2'
    'x+1/2, y+1/2, z'
    '-x+1/2, y+1/2, -z+1/2'
    '-x, -y, -z'
    'x, -y, z-1/2'
    '-x+1/2, -y+1/2, -z'
    'x+1/2, -y+1/2, z-1/2'
_cell_length_a     31.996(3)
_cell_length_b     10.1889(9)
_cell_length_c     26.892(2)
_cell_angle_alpha     90
_cell_angle_beta     116.8180(10)
_cell_angle_gamma     90
_cell_volume     7823.8(12)
_cell_formula_units_Z     16
_cell_measurement_reflns_used     9279
_cell_measurement_theta_min     2.66
_cell_measurement_theta_max     28.28
_cell_measurement_temperature     100(2)
_exptl_crystal_description     plate
_exptl_crystal_colour     red
_exptl_crystal_size_max     0.5
_exptl_crystal_size_mid     0.41
_exptl_crystal_size_min     0.12
_exptl_crystal_density_diffrn     2.076
_exptl_crystal_density_method     'not measured'
_exptl_crystal_F_000     4656
_exptl_absorpt_coefficient_mu     8.144
_exptl_absorpt_correction_type     multi-scan
_exptl_absorpt_process_details     '(SADABS; Bruker, 2008)'
_exptl_absorpt_correction_T_min     0.106
_exptl_absorpt_correction_T_max     0.441
_exptl_special_details
;
The intensity data was collected on a Bruker Apex DUO 4 K CCD diffractometer
using an exposure time of 10 s/frame. A total of 2980 frames were collected
with a frame width of 0.5\% covering up to \q = 28.33\% with 99.5%
completeness accomplished.
Analytical data: <i>M</i>.p. 208 \%C; \l~max~ (dichloromethane) 471 nm; ^1^H
(300 MHz, CDCl~3~) 7.06 -- 7.99 (13 H, m, 2 \\times C~6~H~4~F & 1 \\times
C~6~H~5~).
;
_diffrn_ambient_temperature     100(2)
_diffrn_radiation_type     MoK\a
_diffrn_radiation_wavelength     0.71073
_diffrn_radiation_monochromator     graphite
_diffrn_measurement_device_type     'Bruker APEX DUO 4K CCD'
_diffrn_measurement_method     '\f and \w scans'
_diffrn_detector_area_resol_mean     8.4
_diffrn_reflns_number     94461
_diffrn_reflns_av_R_equivalents     0.0449
_diffrn_reflns_theta_min     1.43
_diffrn_reflns_theta_max     28.33
_diffrn_reflns_theta_full     28.33
_diffrn_measured_fraction_theta_max     0.995
_diffrn_measured_fraction_theta_full     0.995
_diffrn_reflns_limit_h_min     -42
_diffrn_reflns_limit_h_max     42
_diffrn_reflns_limit_k_min     -13
_diffrn_reflns_limit_k_max     13
_diffrn_reflns_limit_l_min     -35
_diffrn_reflns_limit_l_max     35
_diffrn_standards_number     0
_diffrn_standards_interval_count     0
_diffrn_standards_interval_time     0
_diffrn_standards_decay_%     0
_refine_special_details
;
Refinement of <i>F</i>^2^ against ALL reflections. The weighted <i>R</i>-factor
<i>wR</i> and goodness of fit <i>S</i> are based on <i>F</i>^2^, conventional
<i>R</i>-factors <i>R</i> are based on <i>F</i>, with <i>F</i> set to zero for
negative <i>F</i>^2^. The threshold expression of <i>F</i>^2^ >
\s(<i>F</i>^2^) is used only for calculating <i>R</i>-factors(gt) <i>etc</i>.
and is not relevant to the choice of reflections for refinement.
<i>R</i>-factors based on <i>F</i>^2^ are statistically about twice as large
as those based on <i>F</i>, and <i>R</i>- factors based on ALL data will be
even larger.
;
_reflns_number_total     9726
_reflns_number_gt     8965
_reflns_threshold_expression     I>2sigma(I)
_refine_ls_structure_factor_coef     Fsqd
_refine_ls_matrix_type     full
_refine_ls_R_factor_all     0.0362
_refine_ls_R_factor_gt     0.0315
_refine_ls_wR_factor_ref     0.0744
_refine_ls_goodness_of_fit_ref     1.209
_refine_ls_restrained_S_all     1.209
_refine_ls_number_reflns     9726
_refine_ls_number_parameters     514
_refine_ls_number_restraints     0
_refine_ls_hydrogen_treatment     constr
_refine_ls_weighting_scheme     calc
_refine_ls_weighting_details
             'w=1/[\s^2^(Fo^2^)+(0.0197P)^2^+88.7759P] where P=(Fo^2^+2Fc^2^)/3'
_atom_sites_solution_hydrogens     geom
_atom_sites_solution_primary     direct
_atom_sites_solution_secondary     difmap
_refine_ls_shift/su_max     0.003
_refine_ls_shift/su_mean     0
_refine_diff_density_max     3.097
_refine_diff_density_min     -2.472
_refine_ls_extinction_method     none
loop_
    _atom_type_symbol
    _atom_type_description
    _atom_type_scat_dispersion_real
    _atom_type_scat_dispersion_imag
    _atom_type_scat_source
    C C 0.0033 0.0016 'International Tables Vol C Tables 4.2.6.8 and 6.1.1.4'
    H H 0 0 'International Tables Vol C Tables 4.2.6.8 and 6.1.1.4'
    N N 0.0061 0.0033 'International Tables Vol C Tables 4.2.6.8 and 6.1.1.4'
    F F 0.0171 0.0103 'International Tables Vol C Tables 4.2.6.8 and 6.1.1.4'
    S S 0.1246 0.1234 'International Tables Vol C Tables 4.2.6.8 and 6.1.1.4'
    Hg Hg -2.3894 9.2266 'International Tables Vol C Tables 4.2.6.8 and 6.1.1.4'
    Cl Cl 0.1484 0.1585 'International Tables Vol C Tables 4.2.6.8 and 6.1.1.4'
_computing_data_collection     'APEX2 (Bruker, 2011)'
_computing_cell_refinement     'SAINT (Bruker, 2008)'
_computing_data_reduction     'SAINT and XPREP (Bruker, 2008)'
_computing_structure_solution     'SIR97 (Altomare <i>et al.</i>, 1999)'
_computing_structure_refinement     'SHELXL97 (Sheldrick, 2008)'
_computing_molecular_graphics     'DIAMOND (Brandenburg & Putz, 2005)'
_computing_publication_material     'WinGX (Farrugia, 1999)'
loop_
    _atom_site_type_symbol
    _atom_site_label
    _atom_site_fract_x
    _atom_site_fract_y
    _atom_site_fract_z
    _atom_site_U_iso_or_equiv
    _atom_site_adp_type
    _atom_site_calc_flag
    _atom_site_refinement_flags
    _atom_site_occupancy
    _atom_site_disorder_assembly
    _atom_site_disorder_group
    C C1 0.46620(14) 0.7851(4) 0.15534(16) 0.0126(8) Uani d . 1 . .
    C C2 0.35329(14) 0.7322(4) 0.04266(17) 0.0150(8) Uani d . 1 . .
    C C3 0.34667(15) 0.5979(4) 0.03934(18) 0.0180(9) Uani d . 1 . .
    H H3 0.3697 0.5413 0.0655 0.022 Uiso calc R 1 . .
    C C4 0.30560(16) 0.5467(5) -0.00303(19) 0.0215(9) Uani d . 1 . .
    H H4 0.3003 0.4547 -0.006 0.026 Uiso calc R 1 . .
    C C5 0.27293(16) 0.6309(5) -0.04042(19) 0.0226(10) Uani d . 1 . .
    C C6 0.27872(15) 0.7644(5) -0.03753(19) 0.0214(9) Uani d . 1 . .
    H H6 0.2554 0.8203 -0.0637 0.026 Uiso calc R 1 . .
    C C7 0.31949(15) 0.8161(5) 0.00454(18) 0.0175(9) Uani d . 1 . .
    H H7 0.3244 0.9083 0.0074 0.021 Uiso calc R 1 . .
    C C8 0.57739(14) 0.6773(4) 0.25709(17) 0.0148(8) Uani d . 1 . .
    C C9 0.61666(14) 0.7429(4) 0.29689(17) 0.0148(8) Uani d . 1 . .
    H H9 0.6175 0.8361 0.2977 0.018 Uiso calc R 1 . .
    C C10 0.65435(15) 0.6717(5) 0.33513(17) 0.0183(9) Uani d . 1 . .
    H H10 0.6811 0.7149 0.3625 0.022 Uiso calc R 1 . .
    C C11 0.65210(15) 0.5387(4) 0.33253(18) 0.0183(9) Uani d . 1 . .
    C C12 0.61417(17) 0.4698(5) 0.2933(2) 0.0226(10) Uani d . 1 . .
    H H12 0.6141 0.3766 0.2924 0.027 Uiso calc R 1 . .
    C C13 0.57615(16) 0.5418(4) 0.25539(19) 0.0195(9) Uani d . 1 . .
    H H13 0.5494 0.4977 0.2283 0.023 Uiso calc R 1 . .
    C C14 0.60941(14) 1.1066(4) 0.25128(18) 0.0156(8) Uani d . 1 . .
    C C15 0.62304(15) 1.1764(4) 0.21641(19) 0.0181(9) Uani d . 1 . .
    H H15 0.6017 1.1858 0.1781 0.022 Uiso calc R 1 . .
    C C16 0.66723(16) 1.2325(5) 0.2365(2) 0.0200(9) Uani d . 1 . .
    H H16 0.6757 1.2804 0.2122 0.024 Uiso calc R 1 . .
    C C17 0.69890(16) 1.2186(5) 0.2922(2) 0.0219(9) Uani d . 1 . .
    H H17 0.7294 1.255 0.306 0.026 Uiso calc R 1 . .
    C C18 0.68571(16) 1.1510(5) 0.32781(19) 0.0211(9) Uani d . 1 . .
    H H18 0.7073 1.1417 0.3661 0.025 Uiso calc R 1 . .
    C C19 0.64101(16) 1.0969(4) 0.30767(18) 0.0180(9) Uani d . 1 . .
    H H19 0.632 1.053 0.3325 0.022 Uiso calc R 1 . .
    N N1 0.54016(12) 0.7614(4) 0.22209(14) 0.0145(7) Uani d . 1 . .
    N N2 0.50339(12) 0.7028(3) 0.18737(14) 0.0133(7) Uani d . 1 . .
    N N3 0.43071(12) 0.7197(4) 0.11738(14) 0.0142(7) Uani d . 1 . .
    N N4 0.39362(12) 0.7908(4) 0.08385(14) 0.0157(7) Uani d . 1 . .
    H H4A 0.3945 0.8767 0.0877 0.019 Uiso calc R 1 . .
    S S1 0.46396(3) 0.95572(10) 0.16432(4) 0.01423(19) Uani d . 1 . .
    Hg Hg1 0.544460(5) 1.014330(16) 0.216419(7) 0.01517(5) Uani d . 1 . .
    C C20 0.54721(15) 0.8218(5) 0.09362(18) 0.0172(8) Uani d . 1 . .
    C C21 0.65986(14) 0.7796(4) 0.20752(17) 0.0151(8) Uani d . 1 . .
    C C22 0.66609(15) 0.6447(4) 0.21190(18) 0.0173(8) Uani d . 1 . .
    H H22 0.643 0.5882 0.1858 0.021 Uiso calc R 1 . .
    C C23 0.70632(16) 0.5930(5) 0.25465(18) 0.0193(9) Uani d . 1 . .
    H H23 0.7113 0.5009 0.258 0.023 Uiso calc R 1 . .
    C C24 0.73905(15) 0.6773(5) 0.29230(18) 0.0193(9) Uani d . 1 . .
    C C25 0.73349(15) 0.8114(5) 0.28909(19) 0.0190(9) Uani d . 1 . .
    H H25 0.7564 0.8671 0.316 0.023 Uiso calc R 1 . .
    C C26 0.69359(15) 0.8636(5) 0.24555(19) 0.0185(9) Uani d . 1 . .
    H H26 0.6893 0.9559 0.2417 0.022 Uiso calc R 1 . .
    C C27 0.43996(15) 0.6906(5) -0.00737(18) 0.0177(9) Uani d . 1 . .
    C C28 0.44574(16) 0.5554(5) -0.0017(2) 0.0228(10) Uani d . 1 . .
    H H28 0.4746 0.5199 0.0251 0.027 Uiso calc R 1 . .
    C C29 0.40969(19) 0.4717(5) -0.0349(2) 0.0281(11) Uani d . 1 . .
    H H29 0.4132 0.3791 -0.0312 0.034 Uiso calc R 1 . .
    C C30 0.36822(17) 0.5281(5) -0.0739(2) 0.0240(10) Uani d . 1 . .
    C C31 0.36194(16) 0.6599(5) -0.08133(19) 0.0242(10) Uani d . 1 . .
    H H31 0.3334 0.6946 -0.1093 0.029 Uiso calc R 1 . .
    C C32 0.39781(15) 0.7428(5) -0.04747(18) 0.0202(9) Uani d . 1 . .
    H H32 0.3938 0.8352 -0.0515 0.024 Uiso calc R 1 . .
    C C33 0.39213(15) 1.1012(5) 0.01027(19) 0.0187(9) Uani d . 1 . .
    C C34 0.37593(16) 1.1470(4) 0.0471(2) 0.0205(9) Uani d . 1 . .
    H H34 0.397 1.1533 0.0856 0.025 Uiso calc R 1 . .
    C C35 0.32924(17) 1.1840(5) 0.0282(2) 0.0240(10) Uani d . 1 . .
    H H35 0.3186 1.2153 0.0539 0.029 Uiso calc R 1 . .
    C C36 0.29825(16) 1.1749(5) -0.0282(2) 0.0267(11) Uani d . 1 . .
    H H36 0.2663 1.198 -0.0411 0.032 Uiso calc R 1 . .
    C C37 0.31419(17) 1.1320(5) -0.0653(2) 0.0257(10) Uani d . 1 . .
    H H37 0.2932 1.1272 -0.1039 0.031 Uiso calc R 1 . .
    C C38 0.36084(16) 1.0957(5) -0.04644(19) 0.0211(9) Uani d . 1 . .
    H H38 0.3715 1.0671 -0.0724 0.025 Uiso calc R 1 . .
    N N5 0.47415(12) 0.7835(4) 0.02619(15) 0.0159(7) Uani d . 1 . .
    N N6 0.51276(13) 0.7329(4) 0.06020(15) 0.0183(8) Uani d . 1 . .
    N N7 0.58460(13) 0.7619(4) 0.13032(15) 0.0171(7) Uani d . 1 . .
    N N8 0.61938(13) 0.8373(4) 0.16571(15) 0.0178(7) Uani d . 1 . .
    H H8 0.617 0.9233 0.1629 0.021 Uiso calc R 1 . .
    F F1 0.23290(10) 0.5798(3) -0.08167(13) 0.0331(7) Uani d . 1 . .
    F F2 0.68937(10) 0.4681(3) 0.36991(12) 0.0283(7) Uani d . 1 . .
    F F3 0.33195(11) 0.4477(3) -0.10507(13) 0.0363(8) Uani d . 1 . .
    F F4 0.77784(10) 0.6248(3) 0.33508(12) 0.0272(6) Uani d . 1 . .
    S S2 0.54317(4) 0.99363(11) 0.08664(4) 0.0172(2) Uani d . 1 . .
    Hg Hg2 0.460639(5) 1.031777(17) 0.040790(7) 0.01692(5) Uani d . 1 . .
    C C39 0.47037(19) 0.3912(5) 0.1214(2) 0.0325(12) Uani d . 1 . .
    H H39A 0.4732 0.4864 0.1295 0.039 Uiso calc R 1 . .
    H H39B 0.4408 0.3765 0.0871 0.039 Uiso calc R 1 . .
    Cl Cl1 0.51796(5) 0.33931(16) 0.10993(6) 0.0417(3) Uani d . 1 . .
    Cl Cl2 0.46844(5) 0.30584(15) 0.17705(6) 0.0385(3) Uani d . 1 . .
loop_
    _atom_site_aniso_label
    _atom_site_aniso_U_11
    _atom_site_aniso_U_22
    _atom_site_aniso_U_33
    _atom_site_aniso_U_12
    _atom_site_aniso_U_13
    _atom_site_aniso_U_23
    C1 0.0108(17) 0.0143(19) 0.0125(18) 0.0015(15) 0.0050(15) 0.0012(14)
    C2 0.0100(18) 0.021(2) 0.0123(18) -0.0017(15) 0.0031(15) -0.0010(15)
    C3 0.017(2) 0.018(2) 0.0162(19) 0.0010(16) 0.0046(17) 0.0004(16)
    C4 0.021(2) 0.018(2) 0.024(2) -0.0047(17) 0.0082(19) -0.0049(17)
    C5 0.014(2) 0.030(3) 0.017(2) -0.0043(18) 0.0019(17) -0.0067(18)
    C6 0.0124(19) 0.024(2) 0.020(2) -0.0002(17) 0.0006(17) -0.0003(18)
    C7 0.0141(19) 0.018(2) 0.017(2) -0.0009(16) 0.0041(17) -0.0006(16)
    C8 0.0110(18) 0.018(2) 0.0136(18) 0.0004(15) 0.0040(16) -0.0014(15)
    C9 0.0150(19) 0.0117(19) 0.0150(18) -0.0004(15) 0.0042(16) -0.0032(15)
    C10 0.0124(19) 0.025(2) 0.0130(18) 0.0003(17) 0.0021(16) -0.0022(16)
    C11 0.0152(19) 0.019(2) 0.0175(19) 0.0085(16) 0.0046(17) 0.0034(16)
    C12 0.021(2) 0.013(2) 0.028(2) 0.0040(17) 0.0063(19) 0.0022(17)
    C13 0.015(2) 0.015(2) 0.023(2) 0.0010(16) 0.0035(17) -0.0018(17)
    C14 0.0098(17) 0.0118(19) 0.023(2) -0.0026(14) 0.0049(16) -0.0031(16)
    C15 0.016(2) 0.013(2) 0.021(2) -0.0006(16) 0.0047(17) -0.0005(16)
    C16 0.018(2) 0.016(2) 0.025(2) -0.0034(17) 0.0100(18) 0.0008(17)
    C17 0.015(2) 0.017(2) 0.029(2) -0.0030(16) 0.0056(19) -0.0023(18)
    C18 0.019(2) 0.017(2) 0.020(2) -0.0034(17) 0.0013(18) -0.0019(17)
    C19 0.020(2) 0.011(2) 0.020(2) -0.0009(16) 0.0073(18) -0.0008(16)
    N1 0.0108(16) 0.0164(18) 0.0133(15) -0.0001(13) 0.0027(13) 0.0005(13)
    N2 0.0096(15) 0.0137(17) 0.0142(16) 0.0000(13) 0.0032(13) 0.0009(13)
    N3 0.0118(16) 0.0141(17) 0.0140(16) 0.0005(13) 0.0035(14) 0.0007(13)
    N4 0.0112(16) 0.0156(18) 0.0145(16) -0.0008(13) 0.0006(14) 0.0002(13)
    S1 0.0113(4) 0.0120(5) 0.0158(4) 0.0002(3) 0.0030(4) 0.0009(4)
    Hg1 0.01147(7) 0.01376(8) 0.01828(8) -0.00258(5) 0.00496(6) -0.00227(6)
    C20 0.0146(19) 0.019(2) 0.0162(19) 0.0007(16) 0.0054(17) 0.0003(16)
    C21 0.0112(18) 0.019(2) 0.0137(18) 0.0025(15) 0.0041(16) 0.0023(15)
    C22 0.0142(19) 0.020(2) 0.0155(19) 0.0001(16) 0.0052(16) -0.0032(16)
    C23 0.020(2) 0.016(2) 0.020(2) 0.0028(17) 0.0070(18) 0.0005(16)
    C24 0.0128(19) 0.024(2) 0.0163(19) 0.0040(17) 0.0025(17) 0.0042(17)
    C25 0.0123(19) 0.021(2) 0.020(2) -0.0021(16) 0.0038(17) 0.0001(17)
    C26 0.0148(19) 0.016(2) 0.022(2) 0.0014(16) 0.0065(17) 0.0006(17)
    C27 0.0136(19) 0.022(2) 0.0164(19) 0.0006(16) 0.0056(17) -0.0018(16)
    C28 0.017(2) 0.022(2) 0.026(2) 0.0026(18) 0.0071(19) -0.0016(18)
    C29 0.029(3) 0.020(2) 0.037(3) -0.002(2) 0.016(2) -0.009(2)
    C30 0.023(2) 0.030(3) 0.021(2) -0.009(2) 0.0118(19) -0.0111(19)
    C31 0.016(2) 0.037(3) 0.015(2) -0.0026(19) 0.0024(17) 0.0001(19)
    C32 0.015(2) 0.023(2) 0.019(2) 0.0002(17) 0.0049(17) 0.0016(17)
    C33 0.0117(18) 0.019(2) 0.023(2) 0.0028(16) 0.0065(17) 0.0044(17)
    C34 0.018(2) 0.016(2) 0.022(2) 0.0022(16) 0.0047(18) 0.0013(17)
    C35 0.021(2) 0.020(2) 0.029(2) 0.0062(18) 0.010(2) 0.0000(19)
    C36 0.014(2) 0.026(3) 0.034(3) 0.0089(18) 0.006(2) 0.004(2)
    C37 0.019(2) 0.026(3) 0.022(2) 0.0067(19) 0.0014(19) 0.0052(19)
    C38 0.020(2) 0.023(2) 0.018(2) 0.0038(18) 0.0073(18) 0.0030(17)
    N5 0.0128(16) 0.0198(19) 0.0147(16) 0.0020(14) 0.0060(14) 0.0011(14)
    N6 0.0127(16) 0.022(2) 0.0168(17) 0.0016(14) 0.0037(14) -0.0004(14)
    N7 0.0133(16) 0.0204(19) 0.0154(17) 0.0021(14) 0.0046(14) -0.0011(14)
    N8 0.0141(17) 0.0177(18) 0.0163(17) 0.0013(14) 0.0022(14) 0.0011(14)
    F1 0.0203(14) 0.0312(17) 0.0299(15) -0.0072(12) -0.0044(12) -0.0097(13)
    F2 0.0210(14) 0.0263(15) 0.0261(14) 0.0126(12) 0.0005(12) 0.0025(12)
    F3 0.0330(17) 0.0390(19) 0.0339(17) -0.0150(14) 0.0124(14) -0.0188(14)
    F4 0.0171(13) 0.0257(15) 0.0253(14) 0.0048(11) -0.0023(11) 0.0051(12)
    S2 0.0127(5) 0.0169(5) 0.0192(5) 0.0007(4) 0.0048(4) 0.0027(4)
    Hg2 0.01199(8) 0.01754(9) 0.01911(8) 0.00276(6) 0.00514(6) 0.00486(6)
    C39 0.026(3) 0.025(3) 0.034(3) 0.009(2) 0.004(2) -0.006(2)
    Cl1 0.0363(7) 0.0410(8) 0.0430(8) 0.0185(6) 0.0138(6) 0.0053(6)
    Cl2 0.0435(8) 0.0335(7) 0.0314(6) 0.0023(6) 0.0107(6) -0.0066(5)
_geom_special_details
;
All e.s.d.'s (except the e.s.d. in the dihedral angle between two l.s. planes)
are estimated using the full covariance matrix. The cell e.s.d.'s are taken
into account individually in the estimation of e.s.d.'s in distances, angles
and torsion angles; correlations between e.s.d.'s in cell parameters are only
used when they are defined by crystal symmetry. An approximate (isotropic)
treatment of cell e.s.d.'s is used for estimating e.s.d.'s involving l.s.
planes.
;
loop_
    _geom_bond_atom_site_label_1
    _geom_bond_atom_site_label_2
    _geom_bond_site_symmetry_2
    _geom_bond_distance
    _geom_bond_publ_flag
    C1 N3 . 1.315(5) ?
    C1 N2 . 1.391(5) ?
    C1 S1 . 1.761(4) ?
    C2 C3 . 1.382(6) ?
    C2 C7 . 1.397(6) ?
    C2 N4 . 1.400(5) ?
    C3 C4 . 1.395(6) ?
    C3 H3 . 0.95 ?
    C4 C5 . 1.375(7) ?
    C4 H4 . 0.95 ?
    C5 F1 . 1.364(5) ?
    C5 C6 . 1.370(7) ?
    C6 C7 . 1.388(6) ?
    C6 H6 . 0.95 ?
    C7 H7 . 0.95 ?
    C8 C13 . 1.382(6) ?
    C8 C9 . 1.399(5) ?
    C8 N1 . 1.423(5) ?
    C9 C10 . 1.385(6) ?
    C9 H9 . 0.95 ?
    C10 C11 . 1.357(7) ?
    C10 H10 . 0.95 ?
    C11 F2 . 1.367(5) ?
    C11 C12 . 1.387(6) ?
    C12 C13 . 1.392(6) ?
    C12 H12 . 0.95 ?
    C13 H13 . 0.95 ?
    C14 C15 . 1.394(6) ?
    C14 C19 . 1.396(6) ?
    C14 Hg1 . 2.079(4) ?
    C15 C16 . 1.388(6) ?
    C15 H15 . 0.95 ?
    C16 C17 . 1.386(6) ?
    C16 H16 . 0.95 ?
    C17 C18 . 1.390(7) ?
    C17 H17 . 0.95 ?
    C18 C19 . 1.394(6) ?
    C18 H18 . 0.95 ?
    C19 H19 . 0.95 ?
    N1 N2 . 1.273(5) ?
    N1 Hg1 . 2.589(4) ?
    N3 N4 . 1.334(5) ?
    N4 H4A . 0.88 ?
    S1 Hg1 . 2.3869(10) ?
    C20 N7 . 1.309(5) ?
    C20 N6 . 1.396(6) ?
    C20 S2 . 1.759(5) ?
    C21 C22 . 1.386(6) ?
    C21 C26 . 1.395(6) ?
    C21 N8 . 1.405(5) ?
    C22 C23 . 1.386(6) ?
    C22 H22 . 0.95 ?
    C23 C24 . 1.379(6) ?
    C23 H23 . 0.95 ?
    C24 F4 . 1.364(5) ?
    C24 C25 . 1.376(7) ?
    C25 C26 . 1.391(6) ?
    C25 H25 . 0.95 ?
    C26 H26 . 0.95 ?
    C27 C28 . 1.389(7) ?
    C27 C32 . 1.397(6) ?
    C27 N5 . 1.420(6) ?
    C28 C29 . 1.387(7) ?
    C28 H28 . 0.95 ?
    C29 C30 . 1.391(7) ?
    C29 H29 . 0.95 ?
    C30 F3 . 1.357(5) ?
    C30 C31 . 1.360(8) ?
    C31 C32 . 1.384(6) ?
    C31 H31 . 0.95 ?
    C32 H32 . 0.95 ?
    C33 C34 . 1.389(7) ?
    C33 C38 . 1.398(6) ?
    C33 Hg2 . 2.087(4) ?
    C34 C35 . 1.396(6) ?
    C34 H34 . 0.95 ?
    C35 C36 . 1.391(7) ?
    C35 H35 . 0.95 ?
    C36 C37 . 1.380(8) ?
    C36 H36 . 0.95 ?
    C37 C38 . 1.393(6) ?
    C37 H37 . 0.95 ?
    C38 H38 . 0.95 ?
    N5 N6 . 1.268(5) ?
    N5 Hg2 . 2.626(4) ?
    N7 N8 . 1.334(5) ?
    N8 H8 . 0.88 ?
    S2 Hg2 . 2.3889(11) ?
    C39 Cl2 . 1.757(6) ?
    C39 Cl1 . 1.765(6) ?
    C39 H39A . 0.99 ?
    C39 H39B . 0.99 ?
loop_
    _geom_angle_atom_site_label_1
    _geom_angle_atom_site_label_2
    _geom_angle_atom_site_label_3
    _geom_angle_site_symmetry_1
    _geom_angle_site_symmetry_3
    _geom_angle
    _geom_angle_publ_flag
    N3 C1 N2 . . 111.9(4) ?
    N3 C1 S1 . . 122.1(3) ?
    N2 C1 S1 . . 125.9(3) ?
    C3 C2 C7 . . 120.9(4) ?
    C3 C2 N4 . . 122.2(4) ?
    C7 C2 N4 . . 116.8(4) ?
    C2 C3 C4 . . 118.9(4) ?
    C2 C3 H3 . . 120.5 ?
    C4 C3 H3 . . 120.5 ?
    C5 C4 C3 . . 119.3(4) ?
    C5 C4 H4 . . 120.4 ?
    C3 C4 H4 . . 120.4 ?
    F1 C5 C6 . . 118.6(4) ?
    F1 C5 C4 . . 118.8(4) ?
    C6 C5 C4 . . 122.6(4) ?
    C5 C6 C7 . . 118.4(4) ?
    C5 C6 H6 . . 120.8 ?
    C7 C6 H6 . . 120.8 ?
    C6 C7 C2 . . 119.8(4) ?
    C6 C7 H7 . . 120.1 ?
    C2 C7 H7 . . 120.1 ?
    C13 C8 C9 . . 120.3(4) ?
    C13 C8 N1 . . 125.2(4) ?
    C9 C8 N1 . . 114.4(4) ?
    C10 C9 C8 . . 119.9(4) ?
    C10 C9 H9 . . 120.1 ?
    C8 C9 H9 . . 120.1 ?
    C11 C10 C9 . . 118.5(4) ?
    C11 C10 H10 . . 120.8 ?
    C9 C10 H10 . . 120.8 ?
    C10 C11 F2 . . 118.6(4) ?
    C10 C11 C12 . . 123.5(4) ?
    F2 C11 C12 . . 117.8(4) ?
    C11 C12 C13 . . 117.8(4) ?
    C11 C12 H12 . . 121.1 ?
    C13 C12 H12 . . 121.1 ?
    C8 C13 C12 . . 120.0(4) ?
    C8 C13 H13 . . 120 ?
    C12 C13 H13 . . 120 ?
    C15 C14 C19 . . 118.3(4) ?
    C15 C14 Hg1 . . 118.7(3) ?
    C19 C14 Hg1 . . 123.0(3) ?
    C16 C15 C14 . . 121.3(4) ?
    C16 C15 H15 . . 119.3 ?
    C14 C15 H15 . . 119.3 ?
    C17 C16 C15 . . 119.9(4) ?
    C17 C16 H16 . . 120 ?
    C15 C16 H16 . . 120 ?
    C16 C17 C18 . . 119.6(4) ?
    C16 C17 H17 . . 120.2 ?
    C18 C17 H17 . . 120.2 ?
    C17 C18 C19 . . 120.4(4) ?
    C17 C18 H18 . . 119.8 ?
    C19 C18 H18 . . 119.8 ?
    C18 C19 C14 . . 120.5(4) ?
    C18 C19 H19 . . 119.8 ?
    C14 C19 H19 . . 119.8 ?
    N2 N1 C8 . . 115.1(4) ?
    N2 N1 Hg1 . . 118.6(3) ?
    C8 N1 Hg1 . . 125.9(3) ?
    N1 N2 C1 . . 114.9(4) ?
    C1 N3 N4 . . 116.3(4) ?
    N3 N4 C2 . . 121.6(4) ?
    N3 N4 H4A . . 119.2 ?
    C2 N4 H4A . . 119.2 ?
    C1 S1 Hg1 . . 103.15(14) ?
    C14 Hg1 S1 . . 166.42(12) ?
    C14 Hg1 N1 . . 119.51(14) ?
    S1 Hg1 N1 . . 73.36(8) ?
    N7 C20 N6 . . 111.7(4) ?
    N7 C20 S2 . . 122.9(3) ?
    N6 C20 S2 . . 125.3(3) ?
    C22 C21 C26 . . 120.8(4) ?
    C22 C21 N8 . . 121.9(4) ?
    C26 C21 N8 . . 117.3(4) ?
    C23 C22 C21 . . 119.4(4) ?
    C23 C22 H22 . . 120.3 ?
    C21 C22 H22 . . 120.3 ?
    C24 C23 C22 . . 119.1(4) ?
    C24 C23 H23 . . 120.5 ?
    C22 C23 H23 . . 120.5 ?
    F4 C24 C25 . . 119.0(4) ?
    F4 C24 C23 . . 118.4(4) ?
    C25 C24 C23 . . 122.6(4) ?
    C24 C25 C26 . . 118.4(4) ?
    C24 C25 H25 . . 120.8 ?
    C26 C25 H25 . . 120.8 ?
    C25 C26 C21 . . 119.7(4) ?
    C25 C26 H26 . . 120.1 ?
    C21 C26 H26 . . 120.1 ?
    C28 C27 C32 . . 119.8(4) ?
    C28 C27 N5 . . 124.4(4) ?
    C32 C27 N5 . . 115.8(4) ?
    C29 C28 C27 . . 120.5(4) ?
    C29 C28 H28 . . 119.7 ?
    C27 C28 H28 . . 119.7 ?
    C28 C29 C30 . . 117.7(5) ?
    C28 C29 H29 . . 121.2 ?
    C30 C29 H29 . . 121.2 ?
    F3 C30 C31 . . 118.5(5) ?
    F3 C30 C29 . . 118.4(5) ?
    C31 C30 C29 . . 123.1(4) ?
    C30 C31 C32 . . 118.8(4) ?
    C30 C31 H31 . . 120.6 ?
    C32 C31 H31 . . 120.6 ?
    C31 C32 C27 . . 120.0(5) ?
    C31 C32 H32 . . 120 ?
    C27 C32 H32 . . 120 ?
    C34 C33 C38 . . 118.5(4) ?
    C34 C33 Hg2 . . 119.8(3) ?
    C38 C33 Hg2 . . 121.6(4) ?
    C33 C34 C35 . . 121.0(4) ?
    C33 C34 H34 . . 119.5 ?
    C35 C34 H34 . . 119.5 ?
    C36 C35 C34 . . 119.8(5) ?
    C36 C35 H35 . . 120.1 ?
    C34 C35 H35 . . 120.1 ?
    C37 C36 C35 . . 119.7(4) ?
    C37 C36 H36 . . 120.2 ?
    C35 C36 H36 . . 120.2 ?
    C36 C37 C38 . . 120.4(4) ?
    C36 C37 H37 . . 119.8 ?
    C38 C37 H37 . . 119.8 ?
    C37 C38 C33 . . 120.6(5) ?
    C37 C38 H38 . . 119.7 ?
    C33 C38 H38 . . 119.7 ?
    N6 N5 C27 . . 114.1(4) ?
    N6 N5 Hg2 . . 117.1(3) ?
    C27 N5 Hg2 . . 127.3(3) ?
    N5 N6 C20 . . 115.5(4) ?
    C20 N7 N8 . . 117.0(4) ?
    N7 N8 C21 . . 120.1(4) ?
    N7 N8 H8 . . 119.9 ?
    C21 N8 H8 . . 119.9 ?
    C20 S2 Hg2 . . 103.17(15) ?
    C33 Hg2 S2 . . 168.09(13) ?
    C33 Hg2 N5 . . 118.83(15) ?
    S2 Hg2 N5 . . 72.67(8) ?
    Cl2 C39 Cl1 . . 111.4(3) ?
    Cl2 C39 H39A . . 109.3 ?
    Cl1 C39 H39A . . 109.3 ?
    Cl2 C39 H39B . . 109.3 ?
    Cl1 C39 H39B . . 109.3 ?
    H39A C39 H39B . . 108 ?
loop_
    _geom_torsion_atom_site_label_1
    _geom_torsion_atom_site_label_2
    _geom_torsion_atom_site_label_3
    _geom_torsion_atom_site_label_4
    _geom_torsion_site_symmetry_1
    _geom_torsion_site_symmetry_2
    _geom_torsion_site_symmetry_3
    _geom_torsion_site_symmetry_4
    _geom_torsion
    _geom_torsion_publ_flag
    C7 C2 C3 C4 . . . . 0.3(7) ?
    N4 C2 C3 C4 . . . . -179.8(4) ?
    C2 C3 C4 C5 . . . . 0.2(7) ?
    C3 C4 C5 F1 . . . . 180.0(4) ?
    C3 C4 C5 C6 . . . . -0.8(8) ?
    F1 C5 C6 C7 . . . . 180.0(4) ?
    C4 C5 C6 C7 . . . . 0.7(8) ?
    C5 C6 C7 C2 . . . . -0.2(7) ?
    C3 C2 C7 C6 . . . . -0.3(7) ?
    N4 C2 C7 C6 . . . . 179.7(4) ?
    C13 C8 C9 C10 . . . . -0.6(7) ?
    N1 C8 C9 C10 . . . . 177.0(4) ?
    C8 C9 C10 C11 . . . . 0.4(7) ?
    C9 C10 C11 F2 . . . . 179.5(4) ?
    C9 C10 C11 C12 . . . . 0.5(8) ?
    C10 C11 C12 C13 . . . . -1.2(8) ?
    F2 C11 C12 C13 . . . . 179.8(4) ?
    C9 C8 C13 C12 . . . . -0.2(7) ?
    N1 C8 C13 C12 . . . . -177.5(4) ?
    C11 C12 C13 C8 . . . . 1.0(7) ?
    C19 C14 C15 C16 . . . . 1.5(7) ?
    Hg1 C14 C15 C16 . . . . -175.5(3) ?
    C14 C15 C16 C17 . . . . 0.6(7) ?
    C15 C16 C17 C18 . . . . -1.5(7) ?
    C16 C17 C18 C19 . . . . 0.3(7) ?
    C17 C18 C19 C14 . . . . 1.8(7) ?
    C15 C14 C19 C18 . . . . -2.7(7) ?
    Hg1 C14 C19 C18 . . . . 174.2(3) ?
    C13 C8 N1 N2 . . . . 0.5(6) ?
    C9 C8 N1 N2 . . . . -176.9(4) ?
    C13 C8 N1 Hg1 . . . . -172.6(4) ?
    C9 C8 N1 Hg1 . . . . 9.9(5) ?
    C8 N1 N2 C1 . . . . 176.6(4) ?
    Hg1 N1 N2 C1 . . . . -9.7(5) ?
    N3 C1 N2 N1 . . . . 174.9(4) ?
    S1 C1 N2 N1 . . . . -7.4(6) ?
    N2 C1 N3 N4 . . . . -178.8(4) ?
    S1 C1 N3 N4 . . . . 3.5(5) ?
    C1 N3 N4 C2 . . . . -178.5(4) ?
    C3 C2 N4 N3 . . . . 9.5(7) ?
    C7 C2 N4 N3 . . . . -170.6(4) ?
    N3 C1 S1 Hg1 . . . . -162.5(3) ?
    N2 C1 S1 Hg1 . . . . 20.0(4) ?
    C15 C14 Hg1 S1 . . . . -42.8(8) ?
    C19 C14 Hg1 S1 . . . . 140.3(4) ?
    C15 C14 Hg1 N1 . . . . 117.4(3) ?
    C19 C14 Hg1 N1 . . . . -59.4(4) ?
    C1 S1 Hg1 C14 . . . . 147.5(6) ?
    C1 S1 Hg1 N1 . . . . -14.59(16) ?
    N2 N1 Hg1 C14 . . . . -158.7(3) ?
    C8 N1 Hg1 C14 . . . . 14.3(4) ?
    N2 N1 Hg1 S1 . . . . 16.6(3) ?
    C8 N1 Hg1 S1 . . . . -170.5(3) ?
    C26 C21 C22 C23 . . . . 0.1(7) ?
    N8 C21 C22 C23 . . . . -178.7(4) ?
    C21 C22 C23 C24 . . . . 0.7(7) ?
    C22 C23 C24 F4 . . . . 178.2(4) ?
    C22 C23 C24 C25 . . . . -0.2(7) ?
    F4 C24 C25 C26 . . . . -179.4(4) ?
    C23 C24 C25 C26 . . . . -1.1(7) ?
    C24 C25 C26 C21 . . . . 1.9(7) ?
    C22 C21 C26 C25 . . . . -1.4(7) ?
    N8 C21 C26 C25 . . . . 177.5(4) ?
    C32 C27 C28 C29 . . . . -1.2(8) ?
    N5 C27 C28 C29 . . . . 177.4(5) ?
    C27 C28 C29 C30 . . . . 0.6(8) ?
    C28 C29 C30 F3 . . . . -177.2(5) ?
    C28 C29 C30 C31 . . . . 1.1(8) ?
    F3 C30 C31 C32 . . . . 176.2(4) ?
    C29 C30 C31 C32 . . . . -2.1(8) ?
    C30 C31 C32 C27 . . . . 1.4(7) ?
    C28 C27 C32 C31 . . . . 0.1(7) ?
    N5 C27 C32 C31 . . . . -178.5(4) ?
    C38 C33 C34 C35 . . . . 1.5(7) ?
    Hg2 C33 C34 C35 . . . . -174.8(4) ?
    C33 C34 C35 C36 . . . . 0.1(8) ?
    C34 C35 C36 C37 . . . . -1.4(8) ?
    C35 C36 C37 C38 . . . . 1.1(8) ?
    C36 C37 C38 C33 . . . . 0.5(8) ?
    C34 C33 C38 C37 . . . . -1.8(7) ?
    Hg2 C33 C38 C37 . . . . 174.4(4) ?
    C28 C27 N5 N6 . . . . 4.7(7) ?
    C32 C27 N5 N6 . . . . -176.7(4) ?
    C28 C27 N5 Hg2 . . . . -160.7(4) ?
    C32 C27 N5 Hg2 . . . . 17.9(6) ?
    C27 N5 N6 C20 . . . . 179.7(4) ?
    Hg2 N5 N6 C20 . . . . -13.3(5) ?
    N7 C20 N6 N5 . . . . 175.2(4) ?
    S2 C20 N6 N5 . . . . -7.4(6) ?
    N6 C20 N7 N8 . . . . -178.1(4) ?
    S2 C20 N7 N8 . . . . 4.4(6) ?
    C20 N7 N8 C21 . . . . 177.7(4) ?
    C22 C21 N8 N7 . . . . 3.1(7) ?
    C26 C21 N8 N7 . . . . -175.8(4) ?
    N7 C20 S2 Hg2 . . . . -158.9(4) ?
    N6 C20 S2 Hg2 . . . . 23.9(4) ?
    C34 C33 Hg2 S2 . . . . -48.5(9) ?
    C38 C33 Hg2 S2 . . . . 135.3(5) ?
    C34 C33 Hg2 N5 . . . . 115.8(4) ?
    C38 C33 Hg2 N5 . . . . -60.4(4) ?
    C20 S2 Hg2 C33 . . . . 147.6(6) ?
    C20 S2 Hg2 N5 . . . . -17.98(17) ?
    N6 N5 Hg2 C33 . . . . -155.6(3) ?
    C27 N5 Hg2 C33 . . . . 9.5(4) ?
    N6 N5 Hg2 S2 . . . . 21.1(3) ?
    C27 N5 Hg2 S2 . . . . -173.9(4) ?
loop_
    _geom_hbond_atom_site_label_D
    _geom_hbond_atom_site_label_H
    _geom_hbond_atom_site_label_A
    _geom_hbond_site_symmetry_A
    _geom_hbond_distance_DH
    _geom_hbond_distance_HA
    _geom_hbond_distance_DA
    _geom_hbond_angle_DHA
    C28 H28 Cl1 . 0.95 2.77 3.598(5) 146.3
    C31 H31 F4 8_465 0.95 2.53 3.413(6) 155.1
    C39 H39A N2 . 0.99 2.62 3.558(6) 158.4
    C7 H7 Cg1 2_555 0.95 2.54 3.451(5) 162
    C12 H12 Cg2 1_545 0.95 2.70 3.516(6) 144
    C26 H26 Cg2 2_555 0.95 2.69 3.500(5) 144
_iucr_refine_instructions_details
;
TITL mo_11fm_kve1_0m in C2/c
CELL  0.71073  31.9957  10.1889  26.8917   90.000  116.818   90.000
ZERR     8.00   0.0029   0.0009   0.0024    0.000    0.001    0.000
LATT   7
SYMM  - X,   Y, 1/2 - Z
SFAC  C    H    N    F    S    HG   CL
UNIT  312  240  64   32   16   16   16
MERG   2
OMIT    -4   0   1
OMIT    -4   0   1
OMIT    -4   0   1
OMIT   -12   0   3
OMIT   -10   0   3
OMIT    -2   0   3
OMIT     0   0   3
OMIT    -2   0   5
OMIT    -2   0   5
OMIT    -6   0   7
OMIT    -4   0   7
OMIT   -16   0  11
OMIT   -10   0  15
OMIT     4   0  21
OMIT    -2   0  25
EQIV $1 x,-1+y,z
EQIV $2 -0.5+x, 1.5-y, -0.5+z
EQIV $3 1/2+x,1/2-y,1/2+z
REM HTAB N4 S1
REM HTAB N8 S2
HTAB C28 Cl1
HTAB C31 F4_$2
HTAB C39 N2
FMAP   2
PLAN    5
SIZE     0.12   0.41   0.50
ACTA
BOND   $H
CONF
L.S.   4
TEMP  -173.18
WGHT    0.019700   88.775894
FVAR       0.01442
MOLE    1
C1    1    0.466204    0.785065    0.155344    11.00000    0.01078    0.01427 =
         0.01253    0.00120    0.00496    0.00154
C2    1    0.353285    0.732178    0.042659    11.00000    0.00998    0.02061 =
         0.01231   -0.00095    0.00311   -0.00174
C3    1    0.346671    0.597852    0.039338    11.00000    0.01696    0.01757 =
         0.01616    0.00036    0.00455    0.00098
AFIX  43
H3    2    0.369714    0.541264    0.065478    11.00000   -1.20000
AFIX   0
C4    1    0.305601    0.546700   -0.003031    11.00000    0.02098    0.01764 =
         0.02365   -0.00485    0.00820   -0.00471
AFIX  43
H4    2    0.300255    0.454674   -0.006030    11.00000   -1.20000
AFIX   0
C5    1    0.272926    0.630924   -0.040422    11.00000    0.01442    0.03033 =
         0.01706   -0.00672    0.00190   -0.00434
C6    1    0.278719    0.764424   -0.037531    11.00000    0.01244    0.02381 =
         0.02020   -0.00035    0.00065   -0.00017
AFIX  43
H6    2    0.255385    0.820286   -0.063700    11.00000   -1.20000
AFIX   0
C7    1    0.319489    0.816130    0.004538    11.00000    0.01406    0.01766 =
         0.01741   -0.00060    0.00414   -0.00087
AFIX  43
H7    2    0.324391    0.908349    0.007394    11.00000   -1.20000
AFIX   0
C8    1    0.577388    0.677340    0.257092    11.00000    0.01096    0.01816 =
         0.01358   -0.00143    0.00405    0.00037
C9    1    0.616662    0.742895    0.296889    11.00000    0.01497    0.01171 =
         0.01497   -0.00320    0.00421   -0.00044
AFIX  43
H9    2    0.617488    0.836100    0.297688    11.00000   -1.20000
AFIX   0
C10   1    0.654348    0.671674    0.335134    11.00000    0.01240    0.02534 =
         0.01296   -0.00224    0.00205    0.00030
AFIX  43
H10   2    0.681145    0.714933    0.362547    11.00000   -1.20000
AFIX   0
C11   1    0.652099    0.538708    0.332532    11.00000    0.01517    0.01922 =
         0.01748    0.00335    0.00463    0.00850
C12   1    0.614168    0.469794    0.293317    11.00000    0.02127    0.01258 =
         0.02850    0.00221    0.00631    0.00398
AFIX  43
H12   2    0.614125    0.376587    0.292366    11.00000   -1.20000
AFIX   0
C13   1    0.576153    0.541775    0.255390    11.00000    0.01515    0.01512 =
         0.02265   -0.00180    0.00350    0.00099
AFIX  43
H13   2    0.549369    0.497714    0.228345    11.00000   -1.20000
AFIX   0
C14   1    0.609407    1.106641    0.251281    11.00000    0.00985    0.01180 =
         0.02252   -0.00314    0.00490   -0.00261
C15   1    0.623043    1.176425    0.216411    11.00000    0.01601    0.01315 =
         0.02105   -0.00049    0.00468   -0.00057
AFIX  43
H15   2    0.601667    1.185770    0.178099    11.00000   -1.20000
AFIX   0
C16   1    0.667227    1.232529    0.236543    11.00000    0.01844    0.01648 =
         0.02515    0.00077    0.00997   -0.00342
AFIX  43
H16   2    0.675735    1.280400    0.212172    11.00000   -1.20000
AFIX   0
C17   1    0.698903    1.218610    0.292236    11.00000    0.01477    0.01687 =
         0.02911   -0.00235    0.00561   -0.00301
AFIX  43
H17   2    0.729431    1.255023    0.306009    11.00000   -1.20000
AFIX   0
C18   1    0.685706    1.151019    0.327805    11.00000    0.01868    0.01658 =
         0.01974   -0.00193    0.00132   -0.00341
AFIX  43
H18   2    0.707261    1.141656    0.366051    11.00000   -1.20000
AFIX   0
C19   1    0.641009    1.096884    0.307665    11.00000    0.02039    0.01122 =
         0.02028   -0.00084    0.00729   -0.00095
AFIX  43
H19   2    0.631998    1.053039    0.332501    11.00000   -1.20000
AFIX   0
N1    3    0.540164    0.761387    0.222089    11.00000    0.01076    0.01638 =
         0.01328    0.00048    0.00272   -0.00009
N2    3    0.503392    0.702841    0.187371    11.00000    0.00958    0.01371 =
         0.01424    0.00086    0.00321    0.00004
N3    3    0.430713    0.719735    0.117381    11.00000    0.01180    0.01411 =
         0.01400    0.00065    0.00354    0.00054
N4    3    0.393615    0.790817    0.083850    11.00000    0.01119    0.01562 =
         0.01451    0.00021    0.00058   -0.00080
AFIX  43
H4A   2    0.394529    0.876682    0.087730    11.00000   -1.20000
AFIX   0
S1    5    0.463960    0.955723    0.164321    11.00000    0.01131    0.01205 =
         0.01584    0.00085    0.00304    0.00017
HG1   6    0.544460    1.014330    0.216419    11.00000    0.01147    0.01376 =
         0.01828   -0.00227    0.00496   -0.00258
MOLE    2
C20   1    0.547211    0.821830    0.093622    11.00000    0.01455    0.01906 =
         0.01618    0.00027    0.00541    0.00070
C21   1    0.659856    0.779589    0.207523    11.00000    0.01122    0.01871 =
         0.01370    0.00234    0.00412    0.00248
C22   1    0.666091    0.644708    0.211905    11.00000    0.01421    0.02033 =
         0.01552   -0.00319    0.00518    0.00012
AFIX  43
H22   2    0.642982    0.588170    0.185826    11.00000   -1.20000
AFIX   0
C23   1    0.706319    0.593030    0.254647    11.00000    0.02006    0.01612 =
         0.01952    0.00054    0.00698    0.00284
AFIX  43
H23   2    0.711284    0.500851    0.257965    11.00000   -1.20000
AFIX   0
C24   1    0.739045    0.677263    0.292297    11.00000    0.01276    0.02424 =
         0.01626    0.00417    0.00247    0.00395
C25   1    0.733486    0.811440    0.289092    11.00000    0.01231    0.02110 =
         0.01965    0.00005    0.00384   -0.00214
AFIX  43
H25   2    0.756355    0.867112    0.315977    11.00000   -1.20000
AFIX   0
C26   1    0.693586    0.863557    0.245550    11.00000    0.01483    0.01642 =
         0.02212    0.00064    0.00648    0.00141
AFIX  43
H26   2    0.689315    0.955935    0.241715    11.00000   -1.20000
AFIX   0
C27   1    0.439963    0.690572   -0.007373    11.00000    0.01365    0.02172 =
         0.01641   -0.00181    0.00558    0.00064
C28   1    0.445738    0.555385   -0.001746    11.00000    0.01695    0.02228 =
         0.02630   -0.00164    0.00714    0.00262
AFIX  43
H28   2    0.474608    0.519923    0.025052    11.00000   -1.20000
AFIX   0
C29   1    0.409690    0.471700   -0.034939    11.00000    0.02944    0.01961 =
         0.03656   -0.00872    0.01612   -0.00159
AFIX  43
H29   2    0.413211    0.379119   -0.031164    11.00000   -1.20000
AFIX   0
C30   1    0.368222    0.528061   -0.073932    11.00000    0.02269    0.03003 =
         0.02138   -0.01115    0.01179   -0.00896
C31   1    0.361941    0.659909   -0.081333    11.00000    0.01569    0.03673 =
         0.01505    0.00014    0.00244   -0.00261
AFIX  43
H31   2    0.333434    0.694563   -0.109259    11.00000   -1.20000
AFIX   0
C32   1    0.397811    0.742772   -0.047467    11.00000    0.01522    0.02285 =
         0.01933    0.00157    0.00492    0.00015
AFIX  43
H32   2    0.393765    0.835189   -0.051489    11.00000   -1.20000
AFIX   0
C33   1    0.392134    1.101159    0.010271    11.00000    0.01166    0.01935 =
         0.02348    0.00439    0.00650    0.00277
C34   1    0.375933    1.147023    0.047058    11.00000    0.01780    0.01626 =
         0.02249    0.00129    0.00470    0.00224
AFIX  43
H34   2    0.396950    1.153325    0.085621    11.00000   -1.20000
AFIX   0
C35   1    0.329240    1.183996    0.028232    11.00000    0.02128    0.02046 =
         0.02873   -0.00002    0.00990    0.00625
AFIX  43
H35   2    0.318649    1.215322    0.053862    11.00000   -1.20000
AFIX   0
C36   1    0.298250    1.174856   -0.028163    11.00000    0.01363    0.02637 =
         0.03446    0.00412    0.00587    0.00888
AFIX  43
H36   2    0.266269    1.197990   -0.041081    11.00000   -1.20000
AFIX   0
C37   1    0.314190    1.132015   -0.065253    11.00000    0.01939    0.02645 =
         0.02206    0.00524    0.00135    0.00674
AFIX  43
H37   2    0.293200    1.127236   -0.103870    11.00000   -1.20000
AFIX   0
C38   1    0.360842    1.095746   -0.046443    11.00000    0.02042    0.02269 =
         0.01849    0.00300    0.00730    0.00375
AFIX  43
H38   2    0.371493    1.067075   -0.072382    11.00000   -1.20000
AFIX   0
N5    3    0.474155    0.783467    0.026188    11.00000    0.01281    0.01984 =
         0.01471    0.00109    0.00596    0.00199
N6    3    0.512764    0.732926    0.060198    11.00000    0.01270    0.02197 =
         0.01676   -0.00037    0.00370    0.00164
N7    3    0.584601    0.761879    0.130319    11.00000    0.01329    0.02038 =
         0.01543   -0.00105    0.00456    0.00210
N8    3    0.619380    0.837252    0.165709    11.00000    0.01406    0.01766 =
         0.01629    0.00110    0.00216    0.00130
AFIX  43
H8    2    0.616968    0.923258    0.162861    11.00000   -1.20000
AFIX   0
F1    4    0.232904    0.579762   -0.081672    11.00000    0.02033    0.03115 =
         0.02992   -0.00973   -0.00442   -0.00719
F2    4    0.689374    0.468057    0.369913    11.00000    0.02096    0.02630 =
         0.02610    0.00251    0.00047    0.01262
F3    4    0.331948    0.447733   -0.105071    11.00000    0.03304    0.03899 =
         0.03393   -0.01878    0.01239   -0.01501
F4    4    0.777840    0.624825    0.335084    11.00000    0.01715    0.02575 =
         0.02530    0.00507   -0.00231    0.00475
S2    5    0.543173    0.993630    0.086642    11.00000    0.01267    0.01692 =
         0.01921    0.00270    0.00478    0.00069
HG2   6    0.460639    1.031777    0.040790    11.00000    0.01199    0.01754 =
         0.01911    0.00486    0.00514    0.00276
MOLE    3
C39   1    0.470368    0.391211    0.121354    11.00000    0.02650    0.02517 =
         0.03444   -0.00577    0.00377    0.00878
AFIX  23
H39A  2    0.473248    0.486442    0.129537    11.00000   -1.20000
H39B  2    0.440770    0.376542    0.087117    11.00000   -1.20000
AFIX   0
CL1   7    0.517955    0.339310    0.109927    11.00000    0.03631    0.04099 =
         0.04302    0.00533    0.01375    0.01851
CL2   7    0.468437    0.305844    0.177051    11.00000    0.04351    0.03353 =
         0.03143   -0.00663    0.01072    0.00227
HKLF    4
REM  mo_11fm_kve1_0m in C2/c
REM R1 =  0.0315 for   8965 Fo > 4sig(Fo)  and  0.0362 for all   9726 data
REM    514 parameters refined using      0 restraints
END
WGHT      0.0197     88.7767
REM Highest difference peak  3.097,  deepest hole -2.472,  1-sigma level  0.164
Q1    1   0.4475  0.9332  0.0201  11.00000  0.05    3.10
Q2    1   0.5425  1.0878  0.2195  11.00000  0.05    2.96
Q3    1   0.4612  1.1118  0.0433  11.00000  0.05    2.51
Q4    1   0.5585  1.0107  0.2487  11.00000  0.05    1.06
Q5    1   0.4659  1.0405  0.1676  11.00000  0.05    1.05
;
