# Supplementary material for: [1,5-Bis(4-fluoro­phen­yl)thio­carbazo­nato-κ2 N 5,S]phenyl­mercury(II) dichloro­methane hemisolvate
Source: Acta Crystallogr Sect E Struct Rep Online. 2011 Nov 30;67(Pt 12):m1858–9. doi: 10.1107/S1600536811050331 (PMC3238751; doi:10.1107/S1600536811050331)
Supplement: Supplementary file 2 [file e-67-m1858-Isup2.hkl]

#
# h,k,l, Fc-squared, Fo-squared, sigma(Fo-squared) and status flag
#
data_I
_shelx_title ' mo_11fm_kve1_0m in C2/c'
_shelx_refln_list_code          4
_shelx_F_calc_maximum     2236.03
_exptl_crystal_F_000      4656.00
_reflns_d_resolution_high  0.7490
 
loop_
 _symmetry_equiv_pos_as_xyz
 'x, y, z'
 '-x, y, -z+1/2'
 'x+1/2, y+1/2, z'
 '-x+1/2, y+1/2, -z+1/2'
 '-x, -y, -z'
 'x, -y, z-1/2'
 '-x+1/2, -y+1/2, -z'
 'x+1/2, -y+1/2, z-1/2'
 
_cell_length_a    31.9957
_cell_length_b    10.1889
_cell_length_c    26.8917
_cell_angle_alpha  90.000
_cell_angle_beta  116.818
_cell_angle_gamma  90.000
 
_shelx_F_squared_multiplier     1.000
 
loop_
 _refln_index_h
 _refln_index_k
 _refln_index_l
 _refln_F_squared_calc
 _refln_F_squared_meas
 _refln_F_squared_sigma
 _refln_observed_status
   2   0   0  1516666.50  1200991.63  29210.54 o
   4   0   0   327213.53   340196.38   5486.92 o
   6   0   0    95313.52    97008.62   1709.97 o
   8   0   0   345968.44   383603.19   7013.13 o
  10   0   0  1015313.19  1054436.00  19253.87 o
  12   0   0  1571348.00  1653809.13  30139.45 o
  14   0   0  1152833.00  1194096.50  21765.49 o
  16   0   0   323124.31   328852.28   6049.08 o
  18   0   0      618.58      597.87    151.14 o
  20   0   0    95223.27   104571.34   2352.29 o
  22   0   0   393615.47   422347.53   9185.70 o
  24   0   0   392817.34   411204.94   8158.74 o
  26   0   0   476719.63   484505.56  10606.72 o
  28   0   0    75074.83    76193.11   1829.61 o
  30   0   0      540.34      858.93    376.35 o
  32   0   0    78662.86    79710.79   1945.06 o
  34   0   0   157833.58   159655.94   4103.69 o
  36   0   0   138342.36   136974.61   3581.81 o
  38   0   0    99797.92   100309.89   2766.15 o
   1   1   0  1245490.13  1068301.13  17111.22 o
   3   1   0   798374.81   800703.00   9093.88 o
   5   1   0    61334.25    65388.18    878.87 o
   7   1   0   150367.66   162484.20   1986.17 o
   9   1   0   421850.00   440800.19   5338.18 o
  11   1   0  1451673.25  1506473.00  18754.19 o
  13   1   0  1273206.50  1342276.25  16700.94 o
  15   1   0   549755.50   576439.19   7197.02 o
  17   1   0    17242.43    16536.17    271.26 o
  19   1   0    49793.36    53192.39    746.92 o
  21   1   0   372716.09   394648.22   5777.95 o
  23   1   0   556255.88   574448.25   8384.28 o
  25   1   0   398881.63   406975.44   6666.10 o
  27   1   0   231145.38   231691.30   3847.93 o
  29   1   0    27964.66    26997.68    632.40 o
  31   1   0    21847.30    22375.88    555.31 o
  33   1   0   124111.95   123506.52   2152.97 o
  35   1   0   164360.98   164195.05   2986.83 o
  37   1   0   146401.16   145510.42   2694.09 o
   0   2   0   501941.06   435828.81   9679.80 o
   2   2   0   733796.69   708949.63   9485.77 o
   4   2   0   197193.00   212380.47   2507.50 o
   6   2   0     5918.57     8310.92    150.28 o
   8   2   0   443596.94   456333.13   5698.00 o
  10   2   0   928352.38   966478.56  12033.96 o
  12   2   0  1109399.63  1159386.88  14419.44 o
  14   2   0   577465.06   595024.94   7426.73 o
  16   2   0   124913.63   128763.42   1648.43 o
  18   2   0      279.81      698.94    123.59 o
  20   2   0   209720.97   221160.33   3272.16 o
  22   2   0   471920.19   483851.88   7072.58 o
  24   2   0   422237.81   437805.19   6762.09 o
  26   2   0   253421.94   252467.36   4189.12 o
  28   2   0    57956.31    59136.44   1109.41 o
  30   2   0     1508.13     1297.59    296.11 o
  32   2   0    62070.34    61589.82   1182.02 o
  34   2   0   148758.70   148896.91   2570.91 o
  36   2   0   138226.25   134712.09   2504.98 o
   1   3   0  1021707.06   858211.06  11197.28 o
   3   3   0  1776498.38  1614043.13  20170.92 o
   5   3   0   103214.96   101826.81   1273.24 o
   7   3   0    14293.93    16024.75    244.88 o
   9   3   0   608809.88   637278.81   7714.42 o
  11   3   0   986848.50  1028816.44  12451.74 o
  13   3   0   372426.81   353399.63   4306.33 o
  15   3   0   362730.28   372753.91   4681.66 o
  17   3   0    79184.50    79252.02   1081.18 o
  19   3   0    43269.82    47795.04    719.54 o
  21   3   0   213179.16   221092.36   3283.53 o
  23   3   0   323613.81   331909.69   5156.26 o
  25   3   0   267988.47   264552.22   4386.29 o
  27   3   0   106863.83   106238.27   1852.58 o
  29   3   0    23513.29    23071.62    598.41 o
  31   3   0    25268.26    24921.01    646.00 o
  33   3   0    93022.47    91379.76   1766.65 o
  35   3   0   141084.83   142073.72   2652.27 o
  37   3   0   101587.95   102876.46   2027.67 o
   0   4   0   931630.19   861827.75  16002.21 o
   2   4   0  1023541.81   954077.63  12758.74 o
   4   4   0   179043.09   172055.78   2295.43 o
   6   4   0     1281.41     2161.00    127.08 o
   8   4   0   310306.50   315785.41   3994.47 o
  10   4   0   529170.31   537380.63   6764.44 o
  12   4   0   512917.78   514328.41   6259.28 o
  14   4   0   429990.66   438822.53   5518.11 o
  16   4   0   108118.34   113370.80   1481.22 o
  18   4   0      839.77     1335.11    156.95 o
  20   4   0   156794.78   160004.34   2316.75 o
  22   4   0   262127.08   266622.00   3988.29 o
  24   4   0   353285.06   353752.63   5551.42 o
  26   4   0   179706.17   175865.55   2986.27 o
  28   4   0    40193.07    39604.88    805.16 o
  30   4   0     1220.90      863.57    320.87 o
  32   4   0    47653.19    48355.53   1017.14 o
  34   4   0   104821.36   105388.27   2049.06 o
  36   4   0   101267.64    99950.27   1978.15 o
   1   5   0   348590.25   336290.50   4173.02 o
   3   5   0   213953.20   209444.41   2821.65 o
   5   5   0    39304.33    45199.97    650.69 o
   7   5   0    65572.37    64949.92    879.21 o
   9   5   0   367783.44   368905.41   4392.30 o
  11   5   0   405643.59   409394.59   5003.02 o
  13   5   0   444906.91   456600.56   5964.60 o
  15   5   0   211058.47   214186.84   2844.66 o
  17   5   0    11691.04    12690.97    314.03 o
  19   5   0    66090.53    68798.83   1079.77 o
  21   5   0   118978.75   120634.83   1885.96 o
  23   5   0   253136.06   254021.97   4246.92 o
  25   5   0   196050.19   195147.28   3308.10 o
  27   5   0    25851.81    27499.13    658.03 o
  29   5   0       22.21       -3.03    326.27 o
  31   5   0    23100.30    23703.90    689.10 o
  33   5   0    67528.62    66275.10   1323.43 o
  35   5   0    79654.63    77968.55   1728.98 o
   0   6   0   396747.22   402521.31   7055.53 o
   2   6   0   278509.91   266565.69   3577.94 o
   4   6   0    96212.48    91244.53   1271.89 o
   6   6   0      801.94     1003.01    164.13 o
   8   6   0   103940.84    98834.95   1305.19 o
  10   6   0   200423.59   185913.53   2343.28 o
  12   6   0   264260.06   256053.59   3387.02 o
  14   6   0   178117.83   175201.80   2367.59 o
  16   6   0     3551.56     3704.65    247.90 o
  18   6   0     1731.73     2125.33    239.71 o
  20   6   0    46263.93    47463.05    865.01 o
  22   6   0   135372.61   130309.10   2050.28 o
  24   6   0   134511.47   132445.56   2321.21 o
  26   6   0    46716.48    48509.79    970.96 o
  28   6   0      251.90      233.88    344.10 o
  30   6   0    15408.28    15559.20    622.78 o
  32   6   0    36497.79    34601.00    931.08 o
  34   6   0    60548.27    58811.14   1332.40 o
   1   7   0   158006.78   155380.58   2080.97 o
   3   7   0    75509.47    78020.55   1130.54 o
   5   7   0     5455.19     6287.36    272.08 o
   7   7   0    31414.09    30098.87    535.69 o
   9   7   0   118979.08   112228.55   1589.10 o
  11   7   0   112295.44   104742.08   1442.38 o
  13   7   0   126509.31   121254.40   1642.66 o
  15   7   0     3860.36     4213.04    294.39 o
  17   7   0     3258.42     3509.51    310.91 o
  19   7   0    46580.64    44502.96    864.48 o
  21   7   0    85942.57    81332.16   1385.13 o
  23   7   0    97599.42    94458.63   1760.21 o
  25   7   0    51054.11    50549.24   1100.17 o
  27   7   0    17057.86    16126.65    611.11 o
  29   7   0     5339.56     5198.93    516.72 o
  31   7   0    25527.40    24598.16    838.57 o
   0   8   0    43131.38    47830.83   1296.37 o
   2   8   0    32609.99    37330.66    727.84 o
   4   8   0     3373.58     4783.98    274.73 o
   6   8   0     6882.95     7731.73    302.00 o
   8   8   0    25401.15    24177.29    516.29 o
  10   8   0    36568.18    35917.19    670.78 o
  12   8   0    79923.63    75164.34   1153.47 o
  14   8   0    18399.69    18101.19    550.41 o
  16   8   0     4535.63     4410.07    396.03 o
  18   8   0    15353.66    14087.96    535.73 o
  20   8   0    40821.32    38022.77    939.50 o
  22   8   0    61271.04    58650.64   1258.03 o
  24   8   0    24765.83    25425.28    786.21 o
  26   8   0     7416.56     7344.89    543.62 o
  28   8   0      359.12        8.37    493.46 o
  30   8   0    25438.42    23388.04    859.80 o
   1   9   0    49907.88    52037.45    876.03 o
   3   9   0     5055.94     7504.28    338.57 o
   5   9   0      982.97     2149.17    259.29 o
   7   9   0     8432.51     9159.68    374.48 o
   9   9   0    30600.26    28829.19    626.13 o
  11   9   0    22357.51    21746.52    600.08 o
  13   9   0     6444.38     5921.83    405.63 o
  15   9   0     6119.60     6794.81    464.61 o
  17   9   0      917.64      481.56    398.66 o
  19   9   0    23354.58    21482.48    750.49 o
  21   9   0    28677.43    26726.65    837.32 o
  23   9   0    11622.53    10580.57    619.42 o
  25   9   0     2223.62     1639.38    521.53 o
  27   9   0      954.26      978.47    554.52 o
   0  10   0     2214.56     5775.61    551.70 o
   2  10   0     6456.93     9086.44    415.34 o
   4  10   0     2056.49     2883.46    339.88 o
   6  10   0     3922.45     5519.59    377.78 o
   8  10   0     2682.12     3800.13    378.03 o
  10  10   0    13308.42    14451.92    706.13 o
  12  10   0     6727.51     7858.83    466.84 o
  14  10   0       16.67      876.30    429.26 o
  16  10   0     1040.68      911.37    487.17 o
  18  10   0    14605.82    13470.11    664.44 o
  20  10   0    28125.26    26782.83   1070.02 o
  22  10   0    10574.78     9717.90    649.89 o
  24  10   0     1227.35       89.33    544.19 o
   1  11   0       30.72     1972.27    408.94 o
   3  11   0     5313.39     6938.98    467.82 o
   5  11   0     8410.00    10586.16    516.75 o
   7  11   0      843.25     2356.88    617.21 o
   9  11   0     1733.55     3724.45    487.60 o
  11  11   0      390.64     1787.89    472.76 o
  13  11   0     1317.32     2024.54    488.64 o
  15  11   0     7592.61     7160.61    617.03 o
  17  11   0    28376.93    29099.54    973.94 o
  19  11   0    12681.80    13275.91    994.61 o
  21  11   0    11222.77    11492.34    753.23 o
   0  12   0     4030.22     5686.45   1158.54 o
   2  12   0     3268.88     4752.06    576.78 o
   4  12   0     5513.36     7426.49    876.52 o
   6  12   0     2339.40     4926.25    688.05 o
   8  12   0      965.08     3211.53    487.29 o
  10  12   0      104.53     1650.03    613.84 o
  12  12   0     1433.78     3319.85    721.67 o
  14  12   0     9479.71    10457.83    693.57 o
  16  12   0    12209.32    12502.80    737.36 o
   1  13   0     1552.17     4935.24   1135.64 o
   3  13   0     5422.92     8052.50    909.50 o
   5  13   0     1402.13     4317.49    681.79 o
   7  13   0     1723.24     5227.68    744.97 o
   9  13   0       78.46     1987.93    597.03 o
  11  13   0     2539.01     3264.93    732.80 o
 -37   1   1      550.20      214.89    405.37 o
 -35   1   1     1031.42     1164.47    378.54 o
 -33   1   1       21.32      -48.27    305.77 o
 -31   1   1     5392.47     5246.73    341.05 o
 -29   1   1     1334.25     1419.01    278.53 o
 -27   1   1     4081.66     4278.37    304.37 o
 -25   1   1      694.26     1410.25    239.37 o
 -23   1   1     5429.18     5534.26    248.79 o
 -21   1   1    12054.42    12458.02    302.96 o
 -19   1   1    27464.42    28294.03    468.62 o
 -17   1   1     7084.83     6289.12    154.59 o
 -15   1   1    31714.14    32289.68    448.75 o
 -13   1   1    32289.76    33210.43    469.27 o
 -11   1   1       25.82      359.16     57.65 o
  -9   1   1      442.60      736.84     50.88 o
  -7   1   1    59698.57    61113.14    730.84 o
  -5   1   1     6703.97     5918.85     87.96 o
  -3   1   1    25817.38    23396.07    286.13 o
  -1   1   1    30592.15    27709.55    399.40 o
   1   1   1     1099.91     1179.50     35.74 o
   3   1   1      307.88      419.79     27.13 o
   5   1   1    20545.04    21341.81    287.23 o
   7   1   1    20910.50    21574.49    293.33 o
   9   1   1     4957.04     5768.51    120.39 o
  11   1   1    25774.28    28315.01    407.77 o
  13   1   1    38415.73    45986.95    614.89 o
  15   1   1     6948.24     8842.00    195.91 o
  17   1   1     1412.69     1803.53    116.42 o
  19   1   1    10256.90    11215.77    242.37 o
  21   1   1     6013.71     7429.03    256.21 o
  23   1   1    24959.38    27488.49    547.72 o
  25   1   1    33486.92    33150.12    689.91 o
  27   1   1     6645.78     6402.75    347.14 o
  29   1   1     2572.68     2800.44    291.39 o
  31   1   1     3888.44     4239.34    331.16 o
  33   1   1     6055.94     6930.23    411.82 o
  35   1   1     1914.38     2260.68    413.79 o
  37   1   1     2073.56     2515.61    444.70 o
 -38   2   1     1205.31     1349.39    441.95 o
 -36   2   1      632.19     1073.51    407.00 o
 -34   2   1      427.93      435.95    383.80 o
 -32   2   1      359.19      202.52    320.52 o
 -30   2   1     2019.98     2271.77    304.98 o
 -28   2   1    13500.53    14668.86    452.41 o
 -26   2   1     6627.06     7465.88    368.18 o
 -24   2   1    11375.32    11211.54    357.11 o
 -22   2   1     4047.90     4025.57    216.07 o
 -20   2   1      216.52      242.22    137.68 o
 -18   2   1      641.06      971.18    122.27 o
 -16   2   1      676.24      979.91    107.95 o
 -14   2   1     5311.24     5655.46    156.08 o
 -12   2   1      360.19      689.97     86.51 o
 -10   2   1      892.47     1260.62     76.92 o
  -8   2   1    16776.64    17245.56    254.86 o
  -6   2   1     2013.26     2103.93     67.76 o
  -4   2   1     5717.60     7243.30    132.12 o
  -2   2   1    60169.59    55501.43    902.82 o
   0   2   1    20481.24    20002.19    308.11 o
   2   2   1   216941.84   224581.78   2739.68 o
   4   2   1    53805.39    54538.04    663.66 o
   6   2   1    12969.02    12524.45    183.19 o
   8   2   1   113940.91   117037.29   1493.90 o
  10   2   1    42135.01    44041.25    586.85 o
  12   2   1     2777.41     4571.43    141.23 o
  14   2   1    53636.70    59098.11    784.95 o
  16   2   1      780.78     1385.62    113.54 o
  18   2   1    49445.36    48852.89    675.16 o
  20   2   1    28877.06    30881.57    549.96 o
  22   2   1     6555.47     8048.23    296.05 o
  24   2   1    21373.73    23249.22    539.57 o
  26   2   1      244.86      499.04    267.61 o
  28   2   1      353.85      728.09    284.01 o
  30   2   1    11563.94    12102.51    448.21 o
  32   2   1    14360.37    15211.48    522.23 o
  34   2   1    12112.50    13333.22    548.64 o
  36   2   1     5273.78     6137.37    516.93 o
 -37   3   1       38.26      744.82    430.20 o
 -35   3   1      166.30      435.40    424.76 o
 -33   3   1     2673.95     2657.35    386.53 o
 -31   3   1     2614.89     2901.26    355.71 o
 -29   3   1     9409.27     9849.29    394.14 o
 -27   3   1     3963.14     4586.36    304.56 o
 -25   3   1      272.22     1293.66    258.83 o
 -23   3   1       59.44      366.76    203.89 o
 -21   3   1      475.08      672.42    172.29 o
 -19   3   1    15289.04    16437.31    327.21 o
 -17   3   1    18552.09    19560.62    336.71 o
 -15   3   1    53714.17    58943.94    818.86 o
 -13   3   1    16279.50    17285.59    284.80 o
 -11   3   1     1721.65     2390.81    103.60 o
  -9   3   1    13664.44    13967.05    238.20 o
  -7   3   1    30872.49    29417.04    404.78 o
  -5   3   1     1478.59     2666.70    107.76 o
  -3   3   1   306918.66   281775.47   3470.10 o
  -1   3   1   189693.20   175180.22   2357.54 o
   1   3   1    26500.20    27950.17    429.52 o
   3   3   1    12994.75    12105.83    250.59 o
   5   3   1    30111.96    29238.82    391.39 o
   7   3   1    43832.09    42215.11    538.65 o
   9   3   1    23854.50    24982.13    354.54 o
  11   3   1   105502.45   119683.79   1490.09 o
  13   3   1    27857.89    31920.54    447.57 o
  15   3   1     6664.67     5515.28    163.27 o
  17   3   1    36607.28    37080.50    537.58 o
  19   3   1    49508.08    49935.32    752.61 o
  21   3   1    63792.04    67604.20   1081.21 o
  23   3   1    43275.79    47633.16    906.68 o
  25   3   1    17184.06    18537.68    501.16 o
  27   3   1    26639.24    25554.34    619.71 o
  29   3   1    20680.94    20259.69    571.45 o
  31   3   1    33147.91    34558.96    758.31 o
  33   3   1    32597.85    34567.38    822.20 o
  35   3   1    20009.79    21753.82    677.79 o
 -36   4   1     1038.38     1298.71    444.82 o
 -34   4   1      959.35     1315.10    414.74 o
 -32   4   1     1776.46     1871.79    363.74 o
 -30   4   1    10626.06    11427.64    432.48 o
 -28   4   1    16344.30    17305.96    500.74 o
 -26   4   1      737.25     1732.69    268.11 o
 -24   4   1     1429.06     1871.42    267.89 o
 -22   4   1     3285.99     3825.50    237.43 o
 -20   4   1    18517.91    18804.51    398.94 o
 -18   4   1    74143.36    75896.70   1059.74 o
 -16   4   1   117209.69   119155.02   1606.01 o
 -14   4   1    86202.93    85576.75   1175.44 o
 -12   4   1    26429.88    26375.03    410.97 o
 -10   4   1       85.48      448.32    128.00 o
  -8   4   1    30381.58    29635.04    435.08 o
  -6   4   1    56100.20    50730.74    689.03 o
  -4   4   1   178729.42   167715.84   2183.02 o
  -2   4   1   134024.50   123932.07   1592.58 o
   0   4   1    85401.01    78940.38   1048.53 o
   2   4   1    54008.05    53023.95    835.99 o
   4   4   1    31414.42    29849.87    445.72 o
   6   4   1    34467.73    36384.62    499.59 o
   8   4   1   144078.94   145582.95   1816.96 o
  10   4   1   224615.56   234716.02   2888.86 o
  12   4   1   109225.04   120581.02   1516.42 o
  14   4   1     5786.90     6716.09    186.33 o
  16   4   1     1637.61     2128.28    144.35 o
  18   4   1    69500.64    72745.84   1025.98 o
  20   4   1    94579.77    96521.88   1442.98 o
  22   4   1    69090.02    75076.14   1216.34 o
  24   4   1    36216.68    38350.73    803.49 o
  26   4   1    12390.49    12980.80    453.64 o
  28   4   1     4335.14     4239.07    334.25 o
  30   4   1    29175.10    29258.01    695.84 o
  32   4   1    59577.56    60229.86   1211.47 o
  34   4   1    47308.45    47298.83   1041.00 o
 -35   5   1       17.72     -347.69    476.79 o
 -33   5   1      495.98      668.61    383.58 o
 -31   5   1    10441.67    10913.87    486.02 o
 -29   5   1    19290.57    20208.94    573.83 o
 -27   5   1    13544.96    14041.54    467.82 o
 -25   5   1    26330.50    26312.22    614.75 o
 -23   5   1     2331.14     3062.94    283.40 o
 -21   5   1      214.50       74.59    215.39 o
 -19   5   1     6711.16     7226.30    268.86 o
 -17   5   1    18031.33    19214.05    385.25 o
 -15   5   1    12555.21    13291.37    313.84 o
 -13   5   1    20702.47    21355.50    386.98 o
 -11   5   1     3895.93     4247.23    172.71 o
  -9   5   1     2020.59     1832.82    140.52 o
  -7   5   1    44869.61    38606.97    571.21 o
  -5   5   1   108819.40   108051.34   1452.65 o
  -3   5   1    53644.13    48537.32    704.03 o
  -1   5   1    12899.40    12182.86    294.29 o
   1   5   1     4074.12     6224.23    223.93 o
   3   5   1    15198.89    12848.88    307.06 o
   5   5   1    63307.76    58620.09    807.71 o
   7   5   1   172765.03   165569.53   2083.74 o
   9   5   1   182964.00   187774.34   2413.09 o
  11   5   1    71577.17    73412.45    969.79 o
  13   5   1    89538.91    93929.03   1260.47 o
  15   5   1     1014.73     1895.93    161.98 o
  17   5   1    43068.75    43772.29    682.66 o
  19   5   1    91526.98    92480.63   1404.62 o
  21   5   1   151866.13   157173.52   2412.33 o
  23   5   1    56929.51    61185.47   1054.14 o
  25   5   1    19915.62    21365.11    565.18 o
  27   5   1     1444.43     1235.86    322.48 o
  29   5   1    19241.13    18684.30    580.61 o
  31   5   1    47204.41    47600.68   1035.02 o
  33   5   1    67445.69    68882.09   1374.11 o
 -34   6   1      123.45     -289.26    499.73 o
 -32   6   1     3573.87     2753.31    459.85 o
 -30   6   1    11143.38    11785.12    559.49 o
 -28   6   1    12019.83    11601.89    504.29 o
 -26   6   1    27171.99    27198.21    669.06 o
 -24   6   1    12357.06    12156.00    460.87 o
 -22   6   1        0.39      235.78    272.14 o
 -20   6   1     2587.83     2481.38    265.98 o
 -18   6   1    54801.49    56474.50    933.65 o
 -16   6   1    21398.41    20380.85    461.13 o
 -14   6   1    44147.81    44656.23    710.01 o
 -12   6   1    39815.43    39903.30    608.75 o
 -10   6   1     7677.71     8948.19    258.09 o
  -8   6   1     7604.56     7337.81    237.44 o
  -6   6   1    84372.30    80657.01   1097.60 o
  -4   6   1   138951.55   137185.69   1843.74 o
  -2   6   1   102493.98   103098.55   1374.38 o
   0   6   1    39328.63    40243.60    655.36 o
   2   6   1    13707.96    14741.50    358.07 o
   4   6   1    33954.42    32805.75    568.24 o
   6   6   1    83753.40    79035.21   1073.78 o
   8   6   1   170425.66   163402.66   2077.80 o
  10   6   1    92243.12    89924.80   1197.34 o
  12   6   1     5252.18     6415.78    230.69 o
  14   6   1     5230.36     5078.14    236.07 o
  16   6   1    26504.88    23982.16    490.28 o
  18   6   1    83824.78    82130.87   1284.80 o
  20   6   1   116690.92   121097.21   1914.44 o
  22   6   1    94116.60    97256.36   1582.93 o
  24   6   1    65869.46    66203.55   1223.03 o
  26   6   1     2065.28     1894.29    351.67 o
  28   6   1     7158.67     7081.61    429.80 o
  30   6   1    43052.39    44117.79   1058.96 o
  32   6   1    83187.69    83805.93   1717.33 o
 -33   7   1     3216.08     2684.12    532.36 o
 -31   7   1     7152.87     6358.25    552.21 o
 -29   7   1     9038.31     9210.83    558.90 o
 -27   7   1    19252.39    19589.85    671.84 o
 -25   7   1    10243.32    10035.32    504.29 o
 -23   7   1      951.89      390.68    372.09 o
 -21   7   1     6267.83     6674.93    423.41 o
 -19   7   1    29316.72    28567.49    669.27 o
 -17   7   1   118119.23   114289.51   1925.74 o
 -15   7   1    55822.16    53454.13    932.06 o
 -13   7   1   120249.61   113631.89   1546.65 o
 -11   7   1    14047.73    13882.29    401.77 o
  -9   7   1       61.55      405.95    179.93 o
  -7   7   1    51531.38    51815.40    902.92 o
  -5   7   1   129447.20   132470.28   1795.97 o
  -3   7   1   139656.06   143047.02   2011.64 o
  -1   7   1   155302.02   158552.72   2121.19 o
   1   7   1    32756.73    33807.68    599.28 o
   3   7   1     7195.99     9558.88    317.61 o
   5   7   1    35115.98    33415.19    574.79 o
   7   7   1   108531.50   105963.38   1463.90 o
   9   7   1   130437.82   122163.80   1659.58 o
  11   7   1   116165.16   110315.38   1512.17 o
  13   7   1   104007.74    97053.70   1349.85 o
  15   7   1     2076.56     1942.64    269.95 o
  17   7   1    63571.66    59560.95   1071.13 o
  19   7   1    87890.23    85709.27   1440.18 o
  21   7   1   151136.58   150724.41   2381.77 o
  23   7   1   127865.42   123495.95   2211.92 o
  25   7   1    34266.15    33379.74    847.72 o
  27   7   1      348.09     -398.19    409.17 o
  29   7   1    25856.37    26068.72    794.37 o
  31   7   1    56843.44    55945.11   1304.63 o
 -30   8   1     7183.33     7100.62    600.64 o
 -28   8   1    17376.37    17877.74    738.45 o
 -26   8   1    31724.98    31240.53    868.79 o
 -24   8   1    20978.45    19637.35    683.39 o
 -22   8   1     2324.45     1786.43    427.96 o
 -20   8   1     7300.80     6943.30    501.07 o
 -18   8   1    15512.36    14436.79    542.29 o
 -16   8   1    94355.79    87453.22   1568.49 o
 -14   8   1    70739.16    67609.52   1281.92 o
 -12   8   1    10114.86    10775.24    426.75 o
 -10   8   1     1254.01     1945.36    235.11 o
  -8   8   1     9833.74    10307.88    347.26 o
  -6   8   1    79944.96    78553.46   1148.12 o
  -4   8   1   129946.53   131100.05   1795.11 o
  -2   8   1   133461.41   138156.95   2265.22 o
   0   8   1    57592.05    60726.02   1051.07 o
   2   8   1    12535.96    14228.03    392.77 o
   4   8   1    14493.26    14206.69    396.00 o
   6   8   1   143604.86   142286.41   1871.98 o
   8   8   1   210833.67   200491.61   2649.84 o
  10   8   1   355991.13   332018.25   4578.14 o
  12   8   1    78721.29    74349.34   1173.27 o
  14   8   1    27615.00    25468.93    612.53 o
  16   8   1      127.05     -265.44    338.29 o
  18   8   1    37990.65    34673.96    829.00 o
  20   8   1    97938.12    90653.09   1642.17 o
  22   8   1   139318.30   129562.52   2361.73 o
  24   8   1    77403.51    71702.88   1465.76 o
  26   8   1    13443.45    12202.32    618.65 o
  28   8   1     2182.44     2412.03    697.97 o
  30   8   1    25689.57    24349.45    881.97 o
 -29   9   1    12577.41    11344.73    978.48 o
 -27   9   1    25670.84    23835.63    892.40 o
 -25   9   1    15589.07    15381.20    687.97 o
 -23   9   1     7926.84     6767.99    553.00 o
 -21   9   1      837.17      565.95    463.37 o
 -19   9   1     4855.02     4229.76    495.37 o
 -17   9   1    12540.85    12752.24    565.63 o
 -15   9   1    73166.34    69638.84   1346.56 o
 -13   9   1    25661.61    23157.51    995.96 o
 -11   9   1    31851.68    31370.97    697.65 o
  -9   9   1      322.27      779.76    285.86 o
  -7   9   1    10529.20    11607.64    406.53 o
  -5   9   1    94185.68    93621.88   1451.36 o
  -3   9   1    95333.27    96546.54   1487.96 o
  -1   9   1    89921.76    93986.06   1454.50 o
   1   9   1    26482.79    28360.63    581.06 o
   3   9   1       83.56     1136.19    260.91 o
   5   9   1    18749.14    20706.45    498.71 o
   7   9   1   113455.90   112910.04   1545.62 o
   9   9   1    67991.35    66268.30   1068.44 o
  11   9   1    97166.77    89027.41   1467.58 o
  13   9   1    40240.87    35714.57    817.29 o
  15   9   1      593.91      541.39    397.47 o
  17   9   1    29444.14    28048.09    777.79 o
  19   9   1    79568.74    74412.45   1534.74 o
  21   9   1   128136.43   123257.80   2303.49 o
  23   9   1    77992.15    70886.34   1600.83 o
  25   9   1    26709.62    24308.42    838.59 o
  27   9   1      311.39     -552.89    552.89 o
 -26  10   1     8720.04     8992.89    711.88 o
 -24  10   1     7010.17     6029.61    643.22 o
 -22  10   1     4286.59     4041.06    563.52 o
 -20  10   1     4687.40     6327.55    570.20 o
 -18  10   1     4721.67     5594.20    544.87 o
 -16  10   1    45385.86    45022.55   1143.91 o
 -14  10   1    43209.69    42225.03   1123.17 o
 -12  10   1    51481.64    51656.06   1107.83 o
 -10  10   1    16544.75    17054.18    796.62 o
  -8  10   1      755.82     1070.98    350.73 o
  -6  10   1    19210.07    23151.50    679.92 o
  -4  10   1    84328.59    90087.80   1479.54 o
  -2  10   1    94321.24    96647.91   1566.67 o
   0  10   1    68222.83    74158.01   1262.32 o
   2  10   1    22228.22    24990.58    630.59 o
   4  10   1      364.25     1355.95    303.83 o
   6  10   1    29212.98    30649.36    837.88 o
   8  10   1    79332.56    74797.45   1347.66 o
  10  10   1    94816.26    86037.64   1587.58 o
  12  10   1    50739.31    46094.50    983.02 o
  14  10   1     8062.29     6959.90    474.22 o
  16  10   1     2452.28     3096.79    474.51 o
  18  10   1    46680.08    46348.59   1152.87 o
  20  10   1    98572.20    92652.59   1969.18 o
  22  10   1    97493.27    91437.79   2023.27 o
  24  10   1    55177.07    51318.69   1329.94 o
 -21  11   1     2117.09     1679.77    598.27 o
 -19  11   1     3392.09     5023.12    622.46 o
 -17  11   1    15852.97    17746.32    825.54 o
 -15  11   1    42889.76    41954.15   1140.90 o
 -13  11   1    53689.11    53422.52   1234.97 o
 -11  11   1    32977.16    34535.14   1024.24 o
  -9  11   1     1966.37     3081.47    475.83 o
  -7  11   1     3421.91     5787.34    506.31 o
  -5  11   1    33510.08    38900.82   1143.51 o
  -3  11   1    59979.65    67802.08   1305.95 o
  -1  11   1    90804.00    94466.59   1618.60 o
   1  11   1    46502.60    48497.68    949.33 o
   3  11   1     1819.48     3906.46    400.86 o
   5  11   1    15294.87    17598.64    588.70 o
   7  11   1    61716.63    65291.86   1290.39 o
   9  11   1    89848.66    90447.30   1776.27 o
  11  11   1   116298.95   112114.96   2121.78 o
  13  11   1    70762.02    66319.40   1427.55 o
  15  11   1     9105.52     9600.97    620.50 o
  17  11   1     8221.60     8398.40    673.76 o
  19  11   1    53794.74    50551.71   1566.84 o
  21  11   1    61154.70    57530.07   1455.29 o
 -18  12   1     6873.73     9051.51    842.46 o
 -16  12   1    23536.74    25166.05   1092.70 o
 -14  12   1    24576.28    25511.89   1380.64 o
 -12  12   1    46396.55    46356.12   1273.40 o
 -10  12   1    15171.39    16701.19    705.05 o
  -8  12   1      130.36     3592.87    487.43 o
  -6  12   1     3775.72     7144.33    621.86 o
  -4  12   1    28208.45    32113.95   1152.00 o
  -2  12   1    57258.96    61705.95   1407.83 o
   0  12   1    51381.95    52442.51   1346.19 o
   2  12   1    26621.41    27780.64   1230.58 o
   4  12   1      177.94     2653.17    715.36 o
   6  12   1    17188.29    22875.50   1437.15 o
   8  12   1    48086.56    52614.11   1291.19 o
  10  12   1    70661.37    71128.77   1602.77 o
  12  12   1    39257.42    37650.57   1309.69 o
  14  12   1    16158.95    16338.59    789.67 o
  16  12   1        3.59     1554.94    637.42 o
 -11  13   1    14744.23    14975.37    960.28 o
  -9  13   1    12253.38    14585.60    729.37 o
  -7  13   1     1884.20     5607.22    817.57 o
  -5  13   1    20774.30    27637.27   1451.03 o
  -3  13   1    45304.85    46581.77   1748.23 o
  -1  13   1    62674.97    61883.48   1673.04 o
   1  13   1    39783.10    43047.71   1475.97 o
   3  13   1     5247.65     8558.63    981.59 o
   5  13   1     3749.49     8532.82   1160.71 o
   7  13   1     9084.33    11671.79    888.45 o
   9  13   1    43001.75    43353.09   1260.94 o
 -38   0   2    55377.96    53498.09   1649.76 o
 -36   0   2    37273.27    36230.92   1235.36 o
 -34   0   2    11366.57    11714.02    682.06 o
 -32   0   2    13724.13    12665.68    664.84 o
 -30   0   2    32522.80    32693.23    931.26 o
 -28   0   2    65948.88    63206.94   1537.12 o
 -26   0   2    49188.63    49879.82   1533.16 o
 -24   0   2    56339.89    57145.38   1541.62 o
 -22   0   2     6804.14     6505.06    321.56 o
 -20   0   2     6980.82     6817.72    304.88 o
 -18   0   2    13104.37    14331.24    433.28 o
 -16   0   2    14091.02    15676.62    497.50 o
 -14   0   2     2690.12     3002.74    149.53 o
 -12   0   2     9870.95    10711.73    253.77 o
 -10   0   2      168.10      470.91     96.73 o
  -8   0   2     2236.56     3148.06    109.00 o
  -6   0   2      572.28      768.24     43.98 o
   0   0   2     1700.10     2654.56    111.00 o
   2   0   2     2017.90     2777.26     90.83 o
   4   0   2     1758.99     1696.74     72.67 o
   6   0   2    41150.06    43454.21    831.95 o
   8   0   2    45157.15    47955.53    925.25 o
  10   0   2    37554.55    37086.92    725.66 o
  12   0   2    26471.46    27204.01    567.66 o
  14   0   2      248.60      667.43    136.20 o
  16   0   2    20355.53    21259.29    489.91 o
  18   0   2    59042.63    62298.67   1145.99 o
  20   0   2   117465.77   120630.67   2468.99 o
  22   0   2    14498.08    14770.29    486.72 o
  24   0   2   236284.69   237855.98   4781.83 o
  26   0   2    78102.89    79359.16   1898.41 o
  28   0   2     4280.88     3864.02    424.70 o
  30   0   2    34607.52    34690.81   1026.56 o
  32   0   2    46940.36    46004.11   1283.84 o
  34   0   2    67983.83    66465.29   1729.82 o
  36   0   2    23242.80    21268.61   1010.26 o
 -39   1   2    47650.65    45782.58   2107.14 o
 -37   1   2    39587.17    39810.82    948.10 o
 -35   1   2     9888.49     9930.62    473.13 o
 -33   1   2     4347.94     4609.41    372.74 o
 -31   1   2     3183.05     3337.78    306.65 o
 -29   1   2   118470.08   117687.82   2021.89 o
 -27   1   2    93238.16    93804.48   1623.32 o
 -25   1   2    28739.03    28281.64    588.26 o
 -23   1   2     4030.17     4624.39    203.51 o
 -21   1   2     4324.93     4526.11    185.19 o
 -19   1   2    46433.72    46743.63    741.85 o
 -17   1   2    40487.66    40894.05    648.70 o
 -15   1   2    74874.65    78171.80   1129.13 o
 -13   1   2    43227.20    43844.32    645.62 o
 -11   1   2      672.48     1072.63     65.68 o
  -9   1   2     1233.86     1599.61     63.26 o
  -7   1   2    13735.79    15032.37    193.58 o
  -5   1   2     3244.90     4466.39    161.47 o
  -3   1   2     2186.27    10670.11    720.95 o
  -1   1   2       67.89      928.88     61.27 o
   1   1   2     2786.43     4741.39    117.95 o
   3   1   2       15.03      609.56     53.55 o
   5   1   2     3157.12     3303.26     78.76 o
   7   1   2     8120.57     8706.75    151.95 o
   9   1   2    66238.65    70698.44    911.50 o
  11   1   2    24063.11    26415.64    371.80 o
  13   1   2    31883.38    35040.66    488.33 o
  15   1   2      992.16     1209.56    104.49 o
  17   1   2    17474.60    18047.38    303.86 o
  19   1   2    34531.41    36208.80    527.26 o
  21   1   2    94224.02    97024.48   1490.66 o
  23   1   2    30456.70    32277.04    589.89 o
  25   1   2      272.43      612.26    247.43 o
  27   1   2     1781.06     1535.04    266.12 o
  29   1   2    29372.09    28905.09    645.91 o
  31   1   2    59372.04    58813.61   1085.45 o
  33   1   2    44334.30    43424.27    883.08 o
  35   1   2    23399.28    22380.34    677.73 o
 -38   2   2    44497.57    42833.63   1013.51 o
 -36   2   2    12427.42    11892.21    568.56 o
 -34   2   2       66.84     -335.98    365.88 o
 -32   2   2    19145.76    18669.14    578.40 o
 -30   2   2    74275.59    73352.70   1415.02 o
 -28   2   2    12549.56    13031.07    419.17 o
 -26   2   2    52518.86    53564.16    992.26 o
 -24   2   2    28138.25    28518.68    590.38 o
 -22   2   2     1504.55     1453.59    169.80 o
 -20   2   2    13204.25    13319.86    304.26 o
 -18   2   2    51636.42    50093.82    762.16 o
 -16   2   2    62460.39    60575.39    860.22 o
 -14   2   2    67879.08    71804.91    962.09 o
 -12   2   2    11793.25    11810.84    206.42 o
 -10   2   2     9837.31    10887.42    187.03 o
  -8   2   2    11602.53    11967.66    194.40 o
  -6   2   2     6955.00     7354.77    138.57 o
  -4   2   2    11198.39    13085.96    208.81 o
  -2   2   2      536.32      838.38     74.68 o
   0   2   2     6008.19     6562.72    136.44 o
   2   2   2     4122.41     6362.02    126.13 o
   4   2   2       51.60      380.86     49.91 o
   6   2   2    17068.66    16881.68    237.52 o
   8   2   2     9169.93     9928.85    169.64 o
  10   2   2    14578.44    15814.16    242.81 o
  12   2   2    24892.13    28068.61    390.03 o
  14   2   2       90.54      214.98     93.39 o
  16   2   2      608.32      495.13    107.76 o
  18   2   2    27701.50    28311.17    421.42 o
  20   2   2    47558.15    49903.00    819.75 o
  22   2   2    18310.88    19747.61    429.73 o
  24   2   2      625.89      865.66    228.45 o
  26   2   2     7009.93     6830.33    342.53 o
  28   2   2    11904.51    11764.28    432.18 o
  30   2   2    49462.65    48150.65    972.07 o
  32   2   2    57696.00    55635.57   1054.60 o
  34   2   2    41662.90    39862.30    900.86 o
  36   2   2    13314.86    13582.25    604.16 o
 -37   3   2    36481.82    35692.99    970.56 o
 -35   3   2     8006.13     7818.91    504.44 o
 -33   3   2      810.63      504.15    352.00 o
 -31   3   2    35212.71    34034.02    796.60 o
 -29   3   2    31473.30    30972.78    692.97 o
 -27   3   2    61740.89    61822.05   1139.34 o
 -25   3   2    17773.50    17608.46    459.33 o
 -23   3   2     7446.79     7296.64    275.70 o
 -21   3   2      257.50      423.62    164.54 o
 -19   3   2    10852.41    11598.06    266.35 o
 -17   3   2     3439.95     4304.42    156.17 o
 -15   3   2     5905.89     6447.53    180.89 o
 -13   3   2     3546.49     4340.03    141.11 o
 -11   3   2      197.90      275.15    102.61 o
  -9   3   2    18609.04    20487.10    327.22 o
  -7   3   2    18316.74    18971.42    311.13 o
  -5   3   2     5096.38     6488.57    153.86 o
  -3   3   2     2161.89     2822.21    124.48 o
  -1   3   2    24713.89    22468.68    386.67 o
   1   3   2    18589.33    20036.54    327.71 o
   3   3   2     1561.70     2426.29     94.21 o
   5   3   2      154.77      209.33     69.23 o
   7   3   2     2316.52     2772.72    103.95 o
   9   3   2    51641.64    54950.30    712.39 o
  11   3   2      773.22     1634.96    101.64 o
  13   3   2     5058.52     5660.14    155.51 o
  15   3   2     1834.13     2719.49    134.08 o
  17   3   2    24920.53    24063.75    382.00 o
  19   3   2    33196.79    32273.11    516.32 o
  21   3   2    79334.35    78527.86   1240.38 o
  23   3   2    97683.27    95057.63   1566.20 o
  25   3   2    13304.64    13092.73    431.61 o
  27   3   2     1088.05      659.87    284.08 o
  29   3   2     4031.13     4111.26    343.02 o
  31   3   2    30678.43    29731.83    705.00 o
  33   3   2    39339.71    38883.55    894.74 o
  35   3   2    34113.86    32474.64    788.77 o
 -36   4   2     4232.02     4054.72    458.92 o
 -34   4   2     1063.80       93.77    383.08 o
 -32   4   2    19106.01    18684.78    584.87 o
 -30   4   2    40287.59    40565.43    866.27 o
 -28   4   2    37994.55    37995.34    808.19 o
 -26   4   2    27045.20    26823.79    626.23 o
 -24   4   2     1998.23     1582.77    257.85 o
 -22   4   2     4794.14     5547.36    256.95 o
 -20   4   2    27042.70    29307.71    526.07 o
 -18   4   2    60923.45    66725.20    940.48 o
 -16   4   2    40735.77    42433.09    631.08 o
 -14   4   2      136.11      440.33    114.00 o
 -12   4   2      117.36      220.21    106.64 o
 -10   4   2     9912.69    11751.22    260.76 o
  -8   4   2    21005.59    22230.04    352.68 o
  -6   4   2      448.26      961.53    105.74 o
  -4   4   2    14289.30    13905.63    282.85 o
  -2   4   2    13687.38    14511.23    294.78 o
   0   4   2    12679.49    11865.82    274.66 o
   2   4   2    10056.48    10257.12    243.93 o
   4   4   2    11055.58    12266.14    247.07 o
   6   4   2     2015.82     1893.01    111.19 o
   8   4   2    12088.07    13020.62    244.23 o
  10   4   2    91400.91    98974.86   1254.56 o
  12   4   2    36273.09    37678.15    531.30 o
  14   4   2     9221.45    10146.35    234.17 o
  16   4   2      376.68      457.24    132.43 o
  18   4   2     6182.45     6538.05    223.95 o
  20   4   2    17996.21    19382.54    426.96 o
  22   4   2    30103.11    30043.51    599.77 o
  24   4   2    48394.27    44659.07    858.81 o
  26   4   2    27739.80    26039.24    618.70 o
  28   4   2     2445.88     2491.55    328.97 o
  30   4   2    10763.45    11366.86    464.94 o
  32   4   2    31587.57    29942.29    737.33 o
  34   4   2    18069.12    18196.41    643.00 o
 -35   5   2      670.64      236.57    455.98 o
 -33   5   2    10013.07     9825.77    521.49 o
 -31   5   2    20297.95    20559.16    619.68 o
 -29   5   2    34717.92    34372.09    791.68 o
 -27   5   2    62082.96    59651.52   1096.60 o
 -25   5   2      500.27      761.36    267.97 o
 -23   5   2     9680.17     9796.29    360.85 o
 -21   5   2    36051.13    35890.01    672.12 o
 -19   5   2    62840.66    62632.85    990.02 o
 -17   5   2    46603.86    46650.63    739.44 o
 -15   5   2    39303.91    39234.35    613.62 o
 -13   5   2     1343.77     1271.75    150.33 o
 -11   5   2     4202.87     5556.49    219.08 o
  -9   5   2    32823.64    34911.16    521.92 o
  -7   5   2    37276.96    37886.00    564.07 o
  -5   5   2    39118.34    37163.30    568.48 o
  -3   5   2     5559.21     5124.52    198.01 o
  -1   5   2      451.20      693.78    150.18 o
   1   5   2    24662.29    26089.30    461.57 o
   3   5   2    18998.68    19465.32    376.61 o
   5   5   2     5086.56     5353.57    191.03 o
   7   5   2      114.08      904.35    136.07 o
   9   5   2     8103.63     8732.50    227.03 o
  11   5   2    58890.20    63750.47    828.10 o
  13   5   2    34255.68    36882.91    547.55 o
  15   5   2     5882.89     6107.33    223.81 o
  17   5   2       40.65      305.85    172.10 o
  19   5   2     5338.34     5694.14    265.43 o
  21   5   2    24416.53    26080.22    572.93 o
  23   5   2    15187.92    16366.75    462.03 o
  25   5   2     6668.44     6544.24    369.56 o
  27   5   2       12.46     -311.10    311.10 o
  29   5   2     3740.73     3852.02    380.28 o
  31   5   2    15056.62    15626.73    558.25 o
  33   5   2    28197.04    26477.29    815.44 o
 -34   6   2     4605.88     3450.11    536.62 o
 -32   6   2    14927.97    14063.93    599.45 o
 -30   6   2    39701.30    39236.55    958.84 o
 -28   6   2    22673.78    23450.42    705.31 o
 -26   6   2     1148.68     1125.13    311.95 o
 -24   6   2     1191.14      864.78    302.80 o
 -22   6   2    12692.75    12335.69    428.03 o
 -20   6   2    26120.33    25748.44    570.20 o
 -18   6   2    22504.57    23622.70    535.09 o
 -16   6   2     7670.46     8264.56    344.18 o
 -14   6   2     2229.16     2521.06    199.57 o
 -12   6   2     3635.73     4243.85    241.99 o
 -10   6   2   100747.79    99962.19   1356.31 o
  -8   6   2    29907.81    30275.45    537.51 o
  -6   6   2    45885.75    45245.88    812.27 o
  -4   6   2     7096.53     7931.40    260.53 o
  -2   6   2     1912.76     2204.69    194.70 o
   0   6   2    47860.86    52779.16    805.68 o
   2   6   2    50259.52    47768.98    743.68 o
   4   6   2    52734.42    51856.76    790.88 o
   6   6   2     2353.50     2550.51    187.98 o
   8   6   2     4350.10     4868.08    212.06 o
  10   6   2     4080.65     4669.63    212.85 o
  12   6   2    22715.26    24829.57    489.42 o
  14   6   2    25886.94    26838.71    504.00 o
  16   6   2     8787.72     9713.31    320.47 o
  18   6   2     2532.79     2957.93    262.45 o
  20   6   2    12626.77    13620.21    430.30 o
  22   6   2    26519.25    27979.80    632.71 o
  24   6   2    12232.25    13146.09    478.13 o
  26   6   2    22934.04    22676.51    671.29 o
  28   6   2      158.88      -68.11    365.20 o
  30   6   2     3203.22     3073.60    429.39 o
  32   6   2    10920.27    11224.70    612.72 o
 -33   7   2    17728.99    17234.12    716.28 o
 -31   7   2    38166.87    35950.18    976.07 o
 -29   7   2    25114.15    24739.61    785.34 o
 -27   7   2     4275.96     4729.03    461.79 o
 -25   7   2      134.74      321.47    366.81 o
 -23   7   2    13845.32    13662.65    535.91 o
 -21   7   2    35025.18    34407.81    829.34 o
 -19   7   2    28681.88    29810.98    707.16 o
 -17   7   2    42479.76    42441.92    833.94 o
 -15   7   2     6089.44     6067.67    311.77 o
 -13   7   2     7819.49     8482.31    279.98 o
 -11   7   2    48597.70    49473.63    766.67 o
  -9   7   2    18605.12    18786.38    483.73 o
  -7   7   2    48100.61    50303.16    760.62 o
  -5   7   2    11295.33    13117.95    361.07 o
  -3   7   2    12595.41    15320.02    390.86 o
  -1   7   2    15737.64    18034.85    424.25 o
   1   7   2    67088.48    68395.05   1013.12 o
   3   7   2    48437.82    50644.64    800.59 o
   5   7   2    40307.00    39060.86    636.36 o
   7   7   2        1.06      189.18    188.96 o
   9   7   2      634.66      929.85    203.08 o
  11   7   2    21979.32    21372.87    459.80 o
  13   7   2    45508.77    43774.72    770.53 o
  15   7   2    48111.50    48246.38    865.01 o
  17   7   2    20588.44    20314.94    511.86 o
  19   7   2     2140.98     2201.89    316.99 o
  21   7   2    11367.91    11495.83    446.98 o
  23   7   2    25126.11    24233.94    678.39 o
  25   7   2    10115.13     9987.22    533.37 o
  27   7   2    20863.54    19340.36    680.28 o
  29   7   2      943.96     1069.21    458.57 o
  31   7   2      470.64      124.89    506.91 o
 -30   8   2    19617.71    19140.14    773.02 o
 -28   8   2    12082.50    11909.34    643.78 o
 -26   8   2      106.41     -299.71    456.56 o
 -24   8   2    18717.43    18264.29    665.75 o
 -22   8   2    44860.04    44027.52   1023.14 o
 -20   8   2   100007.11    95027.40   1793.89 o
 -18   8   2    65316.36    64136.04   1231.28 o
 -16   8   2    25887.79    25001.46    691.24 o
 -14   8   2    21253.48    22215.90    640.02 o
 -12   8   2    33892.10    33080.17    687.77 o
 -10   8   2    90449.52    86930.63   1645.66 o
  -8   8   2   115397.68   116532.72   1681.72 o
  -6   8   2    55776.02    56073.70    877.72 o
  -4   8   2     8174.15     8671.97    341.19 o
  -2   8   2      922.25     2112.56    240.03 o
   0   8   2    48316.45    51102.07    824.80 o
   2   8   2    64902.45    66224.41   1007.54 o
   4   8   2    54524.44    56455.59    894.90 o
   6   8   2    63664.32    64076.88    986.96 o
   8   8   2     8740.50    10024.16    349.98 o
  10   8   2     6277.78     7545.03    322.32 o
  12   8   2    48068.90    45684.71    793.39 o
  14   8   2    30927.62    29382.88    668.34 o
  16   8   2    23190.51    22289.54    614.51 o
  18   8   2     1909.68     2277.42    403.36 o
  20   8   2      274.67      481.94    388.58 o
  22   8   2     6463.62     6815.00    522.61 o
  24   8   2    17254.19    15539.71    651.75 o
  26   8   2     4120.70     2491.56    506.99 o
  28   8   2     3657.24     2815.52    527.93 o
 -29   9   2     7899.76     7761.38    654.67 o
 -27   9   2       20.28     -509.73    509.73 o
 -25   9   2    13394.44    12658.83    685.45 o
 -23   9   2    26916.41    25201.21    816.96 o
 -21   9   2    65917.11    63160.03   1349.61 o
 -19   9   2    38893.88    35890.62    948.32 o
 -17   9   2     8814.50     8962.17    502.19 o
 -15   9   2     4749.33     5438.56    434.80 o
 -13   9   2     9249.86     9310.69    436.37 o
 -11   9   2    44854.50    43489.38   1435.83 o
  -9   9   2   117437.98   118735.77   2276.14 o
  -7   9   2    88516.05    93518.29   1393.89 o
  -5   9   2    22394.71    25404.16    595.28 o
  -3   9   2     1096.83     2288.34    296.97 o
  -1   9   2    23384.46    25105.46    564.91 o
   1   9   2    91219.65    91186.86   1369.96 o
   3   9   2    57135.88    60175.45    952.90 o
   5   9   2    61485.90    62359.12    977.46 o
   7   9   2    20447.38    21241.55    514.95 o
   9   9   2     5279.35     6004.15    331.85 o
  11   9   2    27412.31    27274.61    674.28 o
  13   9   2    20222.49    17408.84    574.14 o
  15   9   2    37290.96    33585.53    850.40 o
  17   9   2    21732.37    21476.95    704.53 o
  19   9   2       87.66      366.75    427.00 o
  21   9   2      929.13     1119.18    497.68 o
  23   9   2    14122.86    13969.24    687.19 o
  25   9   2    35569.34    32136.70    975.70 o
  27   9   2    15012.08    13624.18    760.94 o
 -26  10   2      477.87      747.68    572.14 o
 -24  10   2    19075.30    19018.27    826.46 o
 -22  10   2    47042.54    45132.52   1141.13 o
 -20  10   2    62142.77    59638.10   1333.65 o
 -18  10   2    24156.08    24314.52    929.17 o
 -16  10   2     4875.02     5646.97    517.77 o
 -14  10   2      761.32     1900.07    425.17 o
 -12  10   2    41429.73    41904.21   1031.76 o
 -10  10   2    44909.28    46296.85   1020.55 o
  -8  10   2    47374.39    48108.98    975.64 o
  -6  10   2    26358.07    29692.28    696.38 o
  -4  10   2      684.16     2603.78    334.64 o
  -2  10   2    21401.92    26458.91    649.74 o
   0  10   2    54857.12    59452.55   1068.76 o
   2  10   2    59436.00    66270.97   1118.28 o
   4  10   2    77127.23    80445.88   1255.60 o
   6  10   2    16654.59    19044.29    547.82 o
   8  10   2     1708.33     2753.37    380.41 o
  10  10   2    13724.65    14797.72    592.51 o
  12  10   2    62492.36    59222.55   1221.58 o
  14  10   2    66693.52    60670.13   1248.40 o
  16  10   2    43632.91    41700.39   1152.90 o
  18  10   2    17890.85    18287.23    799.93 o
  20  10   2       58.46      723.28    550.69 o
  22  10   2    12405.31    12433.28    754.61 o
  24  10   2    20634.83    19344.84    873.08 o
 -23  11   2    50673.29    49149.03   1429.52 o
 -21  11   2    37792.30    34288.55   1087.58 o
 -19  11   2    49059.81    48257.92   1290.21 o
 -17  11   2    22594.69    22864.13    980.98 o
 -15  11   2      325.80     1570.54    512.03 o
 -13  11   2    21802.15    23111.98    795.82 o
 -11  11   2    95181.34    93576.07   2139.09 o
  -9  11   2    87646.56    88310.98   1728.80 o
  -7  11   2    54086.15    56765.56   1237.76 o
  -5  11   2    47093.11    48291.18   1100.22 o
  -3  11   2      570.74     2709.19    437.95 o
  -1  11   2    17486.63    22472.57    890.97 o
   1  11   2    45382.45    51874.56   1101.64 o
   3  11   2   104108.77   109763.70   1757.30 o
   5  11   2    26826.30    29503.69    756.63 o
   7  11   2    32954.28    34408.21    875.81 o
   9  11   2     2694.22     3323.40    444.99 o
  11  11   2    14299.52    16067.88    700.42 o
  13  11   2    30240.95    28878.86    911.33 o
  15  11   2    50910.15    49657.87   1212.84 o
  17  11   2    21526.28    20102.53    865.30 o
  19  11   2    10528.36    10708.74    733.24 o
  21  11   2      733.19      290.79    645.16 o
 -18  12   2    21211.32    23884.95   1024.13 o
 -16  12   2     1365.54     1998.22    567.49 o
 -14  12   2     8084.83    10914.40    909.07 o
 -12  12   2    67015.63    71321.56   1605.58 o
 -10  12   2    81357.51    85466.54   1728.00 o
  -8  12   2    76032.75    80348.97   1622.69 o
  -6  12   2    41333.32    46013.82   1112.77 o
  -4  12   2    14370.66    17064.88    708.32 o
  -2  12   2     3420.64     7001.01    563.78 o
   0  12   2    37402.90    40975.32   1288.68 o
   2  12   2    82245.05    85585.24   1774.62 o
   4  12   2    79384.54    84837.44   2310.08 o
   6  12   2    25480.51    28251.62   1005.48 o
   8  12   2     5047.01     7589.88    722.11 o
  10  12   2     3360.23     5283.12    699.04 o
  12  12   2    19492.31    19835.35    840.17 o
  14  12   2    54081.82    52785.13   1885.84 o
  16  12   2    23653.13    22999.87    998.28 o
 -11  13   2    21916.84    24122.28    951.27 o
  -9  13   2    55204.16    57651.86   1485.92 o
  -7  13   2    16167.17    18133.36   1053.04 o
  -5  13   2     4083.55     8395.46    932.53 o
  -3  13   2      628.63     5059.89    901.50 o
  -1  13   2    34508.28    40340.64   1377.94 o
   1  13   2    53389.56    58417.80   2314.26 o
   3  13   2    59425.74    61108.50   1988.26 o
   5  13   2    34730.23    36993.61   1513.09 o
   7  13   2     7474.61    10754.78   1155.42 o
   9  13   2     5584.70    10741.23   1089.06 o
 -39   1   3     4262.99     4417.48    478.69 o
 -37   1   3      846.60      595.36    370.41 o
 -35   1   3      112.18      308.85    333.15 o
 -33   1   3     1616.29     2126.68    353.03 o
 -31   1   3    17906.88    19253.24    589.82 o
 -29   1   3     5622.43     6819.24    315.56 o
 -27   1   3     4235.82     4769.29    264.59 o
 -25   1   3     3736.46     3623.12    241.83 o
 -23   1   3      198.12      436.99    149.79 o
 -21   1   3     2508.54     3512.36    174.66 o
 -19   1   3     3152.22     3897.76    160.58 o
 -17   1   3     6979.58     7718.37    200.26 o
 -15   1   3     7178.55     7777.00    165.23 o
 -13   1   3      590.84      629.79     64.45 o
 -11   1   3     3608.18     3774.02     91.83 o
  -9   1   3    25116.71    30556.62    399.70 o
  -7   1   3     9542.30    11336.42    229.23 o
  -5   1   3    38078.58    38350.17    917.06 o
  -3   1   3     3326.95     3349.22     62.52 o
  -1   1   3      135.01      384.80     36.29 o
   1   1   3     3695.78     3872.40     71.63 o
   3   1   3    14578.39    14139.21    186.65 o
   5   1   3      714.93      967.77     54.07 o
   7   1   3     5563.65     6107.21    124.82 o
   9   1   3      912.48     1449.36     78.76 o
  11   1   3     3654.12     5135.90    134.42 o
  13   1   3      796.31     1176.65     99.72 o
  15   1   3       24.85      195.64    100.89 o
  17   1   3     1479.82     1877.28    131.61 o
  19   1   3     1396.29     1708.16    145.18 o
  21   1   3       77.29      528.84    184.64 o
  23   1   3     4819.95     5639.77    256.48 o
  25   1   3        9.18        8.24    236.41 o
  27   1   3     1598.57     1522.64    271.49 o
  29   1   3     1304.17     1407.07    302.47 o
  31   1   3     2650.82     3013.14    341.86 o
  33   1   3     1759.38     1536.88    357.68 o
  35   1   3     3412.70     3293.98    425.66 o
 -38   2   3     1726.46     1539.79    405.33 o
 -36   2   3     1876.03     2100.66    407.62 o
 -34   2   3     4638.93     5191.49    449.52 o
 -32   2   3    71163.47    72060.98   1495.24 o
 -30   2   3    19830.97    21201.92    574.28 o
 -28   2   3    13338.24    14275.38    429.53 o
 -26   2   3     4909.20     4898.00    264.30 o
 -24   2   3     1486.96     1326.87    203.98 o
 -22   2   3    28381.66    31793.23    549.64 o
 -20   2   3    21779.18    23629.22    455.06 o
 -18   2   3    45394.22    47495.75    716.86 o
 -16   2   3    97231.17   103537.59   1480.18 o
 -14   2   3    30780.59    31790.34    455.89 o
 -12   2   3       59.64      367.17     66.04 o
 -10   2   3    37680.96    40780.74    523.76 o
  -8   2   3    15916.58    15444.36    316.00 o
  -6   2   3   182144.83   182588.27   4792.62 o
  -4   2   3    35722.16    34784.09    538.73 o
  -2   2   3    65709.00    63518.68   1253.58 o
   0   2   3   115415.68   122434.66   1505.85 o
   2   2   3    46988.34    49940.82    612.58 o
   4   2   3    73081.79    72472.37    851.51 o
   6   2   3   109593.40   108884.46   1307.32 o
   8   2   3    76881.97    75677.50    921.70 o
  10   2   3    87743.06    91269.99   1108.05 o
  12   2   3      133.64      341.16     88.28 o
  14   2   3        0.36      114.55    100.11 o
  16   2   3    21832.81    22308.28    349.98 o
  18   2   3    41207.61    42205.49    587.17 o
  20   2   3    25470.28    26154.18    500.26 o
  22   2   3    20448.92    21068.72    449.24 o
  24   2   3    14790.85    14501.74    420.23 o
  26   2   3     5437.71     5784.60    338.81 o
  28   2   3        6.61      274.24    305.21 o
  30   2   3      900.03     1368.42    317.33 o
  32   2   3     2462.73     2336.46    358.22 o
  34   2   3     1087.17      815.22    362.93 o
 -37   3   3      593.26       83.71    421.58 o
 -35   3   3     5201.87     4875.71    449.89 o
 -33   3   3    27754.96    28965.13    789.67 o
 -31   3   3    43029.96    44564.04    950.08 o
 -29   3   3    54207.41    57192.76   1138.93 o
 -27   3   3    12078.19    13209.46    414.87 o
 -25   3   3     1155.83     1260.40    236.26 o
 -23   3   3    10497.85    11720.71    352.90 o
 -21   3   3    86907.58    93393.52   1428.48 o
 -19   3   3   153935.55   167225.27   2386.30 o
 -17   3   3   231051.36   238484.92   3370.19 o
 -15   3   3     1802.91     1910.01    112.10 o
 -13   3   3    21775.92    21523.53    341.49 o
 -11   3   3    42821.91    46309.49    649.51 o
  -9   3   3    49423.47    49738.68    671.83 o
  -7   3   3    60247.28    58201.82   1042.63 o
  -5   3   3   324104.50   294345.69   5362.80 o
  -3   3   3   209421.72   184914.17   2378.00 o
  -1   3   3    57021.65    53489.53    806.42 o
   1   3   3     2662.71     2927.65    110.05 o
   3   3   3    13824.77    14353.50    226.70 o
   5   3   3    99165.42    99097.11   1198.97 o
   7   3   3   103230.05   103769.88   1255.93 o
   9   3   3   103838.11   103255.07   1292.06 o
  11   3   3    20700.69    20020.49    311.12 o
  13   3   3    11241.40    11818.13    236.31 o
  15   3   3     4965.89     5571.10    173.10 o
  17   3   3    15066.42    14780.10    286.56 o
  19   3   3    31421.72    32130.55    543.13 o
  21   3   3    23082.69    23684.00    469.99 o
  23   3   3    11986.12    13652.59    388.87 o
  25   3   3     3819.20     4327.53    304.24 o
  27   3   3        0.99      514.44    291.53 o
  29   3   3     4091.96     4494.37    359.95 o
  31   3   3     4658.49     5154.28    393.67 o
  33   3   3    12178.40    12265.60    480.67 o
  35   3   3     4747.33     5019.80    445.90 o
 -36   4   3      227.31     -393.16    393.16 o
 -34   4   3    16079.24    15993.35    591.28 o
 -32   4   3    38521.96    40444.36    921.54 o
 -30   4   3    57217.60    57725.84   1176.65 o
 -28   4   3    79367.02    78807.91   1423.29 o
 -26   4   3    11920.75    13284.75    429.02 o
 -24   4   3      386.01      -32.19    233.25 o
 -22   4   3    25463.89    27691.53    562.45 o
 -20   4   3    73244.19    79249.84   1245.14 o
 -18   4   3    83895.50    87209.52   1197.69 o
 -16   4   3   140076.97   142161.00   1899.03 o
 -14   4   3    93797.52    97291.80   1322.77 o
 -12   4   3     5519.81     7321.46    194.91 o
 -10   4   3    29903.70    33077.56    494.64 o
  -8   4   3   123345.05   125355.57   1579.55 o
  -6   4   3   275495.78   258516.41   3097.45 o
  -4   4   3    87011.30    73868.77    984.91 o
  -2   4   3   226380.73   211811.19   2831.65 o
   0   4   3    23266.02    21088.15    371.08 o
   2   4   3     6492.18     7614.09    203.32 o
   4   4   3    55745.80    58310.18    749.34 o
   6   4   3    87853.98    90803.88   1122.12 o
   8   4   3   100093.96   102040.73   1251.06 o
  10   4   3    23014.96    22143.49    350.01 o
  12   4   3    17191.57    18326.58    316.47 o
  14   4   3       68.48       72.93    125.33 o
  16   4   3    16905.43    17362.58    326.23 o
  18   4   3    34151.75    35098.78    564.81 o
  20   4   3    43914.72    44653.65    747.98 o
  22   4   3     8289.86     8572.38    324.09 o
  24   4   3    18639.78    18185.15    473.72 o
  26   4   3       78.20      207.59    291.96 o
  28   4   3    12189.15    12990.77    466.34 o
  30   4   3    10917.14    12369.53    495.68 o
  32   4   3    11520.91    12624.64    525.88 o
  34   4   3    11587.59    12343.93    578.23 o
 -35   5   3    11160.22    10569.57    585.22 o
 -33   5   3    74094.95    74262.46   1612.37 o
 -31   5   3   107159.05   108264.86   1931.38 o
 -29   5   3   108754.78   109548.62   1940.45 o
 -27   5   3    78347.58    79314.30   1451.37 o
 -25   5   3     6335.34     6593.90    326.90 o
 -23   5   3    10566.44    11276.88    379.91 o
 -21   5   3    70386.82    74967.62   1223.21 o
 -19   5   3   121770.91   125273.84   1847.66 o
 -17   5   3   189743.91   196205.86   2943.53 o
 -15   5   3    97027.67    99454.89   1374.63 o
 -13   5   3    64653.80    64009.08    922.59 o
 -11   5   3     1115.68     1973.13    177.76 o
  -9   5   3    85594.95    86974.19   1141.46 o
  -7   5   3   128918.21   127254.04   1627.85 o
  -5   5   3   151942.58   140624.34   1804.16 o
  -3   5   3   191876.03   185956.41   2433.48 o
  -1   5   3     2212.63     3156.10    181.22 o
   1   5   3      634.41      706.54    147.42 o
   3   5   3    66821.03    63011.52    895.11 o
   5   5   3   163288.42   163507.73   2056.93 o
   7   5   3   204025.75   198939.77   2569.63 o
   9   5   3   132333.05   132952.28   1630.35 o
  11   5   3    36564.56    35974.43    519.92 o
  13   5   3    25984.42    27824.39    450.96 o
  15   5   3    34916.77    34923.97    570.97 o
  17   5   3    41743.16    41811.36    665.36 o
  19   5   3    76811.16    78621.07   1222.05 o
  21   5   3    78607.20    77140.48   1272.45 o
  23   5   3    50028.15    47305.47    872.29 o
  25   5   3     8453.70     9173.78    409.97 o
  27   5   3     4991.21     5228.41    386.88 o
  29   5   3     8839.17     8717.67    454.78 o
  31   5   3    11078.28    10635.33    504.88 o
  33   5   3     9292.83    10150.99    547.32 o
 -34   6   3    37935.01    34491.44    990.70 o
 -32   6   3    83421.06    82184.91   1655.90 o
 -30   6   3   120721.56   121172.31   2284.80 o
 -28   6   3    75692.45    74575.08   1498.31 o
 -26   6   3    18497.63    18392.88    576.07 o
 -24   6   3     4289.56     4619.91    390.09 o
 -22   6   3    45935.52    45847.48    890.26 o
 -20   6   3   218585.58   218010.59   3313.57 o
 -18   6   3   158759.09   155182.13   2401.64 o
 -16   6   3   233272.38   226347.83   3273.98 o
 -14   6   3   118680.55   113864.18   1585.58 o
 -12   6   3     8044.80     8468.07    273.27 o
 -10   6   3    26168.12    26658.03    542.38 o
  -8   6   3   250944.72   249269.53   3779.22 o
  -6   6   3   364649.09   362613.22   4504.61 o
  -4   6   3   271465.00   271719.28   3510.97 o
  -2   6   3    87123.52    79417.72   1128.85 o
   0   6   3    11277.05     9739.39    327.05 o
   2   6   3    23471.99    23016.68    452.69 o
   4   6   3   116603.86   109403.73   1434.13 o
   6   6   3   171214.89   158940.36   2024.18 o
   8   6   3   213110.13   203132.88   2551.22 o
  10   6   3   106559.16   101718.11   1335.09 o
  12   6   3    29041.62    28369.20    481.25 o
  14   6   3    13326.28    14008.27    358.77 o
  16   6   3    15820.25    17114.36    426.73 o
  18   6   3    69936.85    70072.77   1129.19 o
  20   6   3    59747.48    58993.48   1043.10 o
  22   6   3    28452.30    29691.94    653.82 o
  24   6   3    11069.66    11180.87    461.17 o
  26   6   3       34.52      136.16    348.88 o
  28   6   3      310.44      357.17    384.05 o
  30   6   3    13379.83    14066.63    570.42 o
  32   6   3    15671.68    14907.15    686.26 o
 -33   7   3    39259.80    37422.22   1096.76 o
 -31   7   3    97144.90    94280.16   1897.84 o
 -29   7   3    99654.64    99199.63   1955.29 o
 -27   7   3    71117.49    70022.17   1467.55 o
 -25   7   3     5389.19     5273.49    419.81 o
 -23   7   3    30377.69    28156.81    738.30 o
 -21   7   3    73369.88    70792.83   1370.08 o
 -19   7   3   309695.19   303801.78   5038.06 o
 -17   7   3   200865.38   195868.20   3162.43 o
 -15   7   3    23727.21    23656.23    540.15 o
 -13   7   3      752.80     1038.56    216.77 o
 -11   7   3     4683.78     5017.02    238.44 o
  -9   7   3   134146.14   131002.07   2146.07 o
  -7   7   3   210358.72   214862.78   3025.53 o
  -5   7   3   212120.05   211293.19   2776.29 o
  -3   7   3   105430.30   102031.77   1424.69 o
  -1   7   3    47144.70    48682.09    775.72 o
   1   7   3       94.94        6.49    192.93 o
   3   7   3    66567.92    64801.82    940.90 o
   5   7   3   106986.52   100103.63   1347.12 o
   7   7   3    93414.10    88996.87   1214.49 o
   9   7   3   117512.48   111861.24   1529.34 o
  11   7   3     3212.92     2897.65    235.67 o
  13   7   3     9866.40    11003.07    371.85 o
  15   7   3     4919.62     5222.21    316.92 o
  17   7   3    60786.41    62378.01   1062.27 o
  19   7   3    47985.11    47683.60    918.39 o
  21   7   3    45365.86    43354.35    871.58 o
  23   7   3    10678.46    10031.99    474.74 o
  25   7   3       58.32     -247.05    378.92 o
  27   7   3     3940.14     4484.70    490.27 o
  29   7   3     7067.29     7130.60    550.82 o
 -32   8   3    93920.27    91519.90   1905.45 o
 -30   8   3   123747.34   121755.41   2396.17 o
 -28   8   3    81361.24    78631.34   1666.64 o
 -26   8   3    34061.77    32856.59    943.52 o
 -24   8   3       73.36     -276.83    403.02 o
 -22   8   3    58086.32    54171.71   1165.60 o
 -20   8   3   104224.59   101879.64   1892.88 o
 -18   8   3   128679.79   124727.87   2227.23 o
 -16   8   3   138989.34   132778.09   2243.24 o
 -14   8   3   104405.83   105082.11   2175.09 o
 -12   8   3      965.11     1267.33    266.28 o
 -10   8   3    61360.64    59018.89   1093.92 o
  -8   8   3   133747.39   130612.20   2041.42 o
  -6   8   3   180758.22   185833.78   2652.81 o
  -4   8   3    95398.63    96820.08   1424.27 o
  -2   8   3    34461.17    35693.54    640.07 o
   0   8   3      128.07      832.01    226.48 o
   2   8   3    49947.29    48129.16    796.24 o
   4   8   3    97592.78    94423.38   1346.99 o
   6   8   3   192607.22   181840.19   2347.62 o
   8   8   3    64686.59    61933.97    958.97 o
  10   8   3    14191.23    13059.40    404.45 o
  12   8   3     7658.00     7951.09    351.23 o
  14   8   3     8271.98     8737.24    406.46 o
  16   8   3    29711.75    28646.17    699.67 o
  18   8   3    54956.60    52182.41   1024.91 o
  20   8   3    51244.83    49024.33   1044.09 o
  22   8   3    27928.28    27004.57    816.86 o
  24   8   3     4424.50     3694.67    507.22 o
  26   8   3     1842.60     1140.42    501.01 o
  28   8   3     2200.72     1838.70    530.91 o
 -29   9   3    83506.53    77964.27   1730.99 o
 -27   9   3    40162.02    36486.22   1064.58 o
 -25   9   3     3281.40     2669.49    533.94 o
 -23   9   3    23015.02    22224.46    762.07 o
 -21   9   3    78302.73    71820.77   1549.49 o
 -19   9   3   157136.89   145721.20   3685.31 o
 -17   9   3   140638.94   132552.47   2301.79 o
 -15   9   3    53916.41    53575.00   1714.30 o
 -13   9   3    17883.07    18313.17    719.35 o
 -11   9   3     5347.07     5543.26    375.71 o
  -9   9   3   141188.67   138735.56   2637.50 o
  -7   9   3   193112.47   195253.97   2783.84 o
  -5   9   3   169706.22   180178.27   2591.35 o
  -3   9   3    81905.99    85153.21   1339.88 o
  -1   9   3    14991.40    17132.73    579.80 o
   1   9   3      304.24     1249.97    262.14 o
   3   9   3    97823.55    95661.50   1480.28 o
   5   9   3   131085.98   129335.55   1793.76 o
   7   9   3   116942.59   113295.22   1605.73 o
   9   9   3    70649.16    65506.36   1029.17 o
  11   9   3    27744.65    25306.79    653.01 o
  13   9   3       50.97     -322.96    322.96 o
  15   9   3    10524.81    10238.81    529.61 o
  17   9   3    38269.37    37116.29    921.59 o
  19   9   3    29339.86    26894.19    797.11 o
  21   9   3    21661.38    19717.90    757.83 o
  23   9   3     3362.84     2934.15    572.85 o
  25   9   3      274.25     -545.71    545.71 o
 -26  10   3    11149.72    10774.45    726.11 o
 -24  10   3      279.34       48.27    540.39 o
 -22  10   3    32556.52    31027.81    943.44 o
 -20  10   3    93244.23    88406.74   1926.58 o
 -18  10   3   104535.54   103155.46   2461.52 o
 -16  10   3    86689.02    86382.19   2369.11 o
 -14  10   3    10376.81    11577.31    659.67 o
 -12  10   3     1387.19     1012.28    401.75 o
 -10  10   3    44190.80    44917.00    996.51 o
  -8  10   3   114685.55   117991.53   2052.64 o
  -6  10   3   103897.47   110777.02   1834.26 o
  -4  10   3    72348.41    78900.70   1330.31 o
  -2  10   3    26615.73    31136.53    756.52 o
   0  10   3      316.23     1356.05    302.19 o
   2  10   3    24013.39    26596.76    633.19 o
   4  10   3    42008.24    43252.11    834.48 o
   6  10   3    81179.09    82192.66   1333.75 o
   8  10   3    37164.30    36406.04    813.41 o
  10  10   3    21178.16    20172.29    643.23 o
  12  10   3       40.25     -151.06    395.39 o
  14  10   3    26575.08    25468.55    778.99 o
  16  10   3    47828.71    44031.33   1101.63 o
  18  10   3    24268.11    24016.16    893.38 o
  20  10   3    24036.59    22922.67    894.34 o
  22  10   3     3095.08     2753.97    610.40 o
  24  10   3      158.11      317.35   1223.47 o
 -23  11   3     3354.30     4069.74    646.79 o
 -21  11   3    53069.34    49625.41   1589.53 o
 -19  11   3    90861.75    91631.58   2634.80 o
 -17  11   3    85259.22    85143.16   2802.85 o
 -15  11   3    27944.55    28938.84   1079.06 o
 -13  11   3       89.97     1752.13    426.84 o
 -11  11   3     7196.25     8005.37    667.78 o
  -9  11   3    29951.06    30808.81   1049.79 o
  -7  11   3    59658.57    61085.41   1380.08 o
  -5  11   3    85962.29    83988.45   1644.87 o
  -3  11   3    20994.83    24502.08   1082.30 o
  -1  11   3      803.60     1909.48    475.97 o
   1  11   3    31359.24    33649.40    796.31 o
   3  11   3    49165.14    53020.23   1010.25 o
   5  11   3    46337.45    48537.93   1006.18 o
   7  11   3    33125.82    34449.57    856.33 o
   9  11   3    11145.49    12579.06    590.22 o
  11  11   3      862.37     1158.46    447.75 o
  13  11   3    21675.58    21566.50   1102.11 o
  15  11   3    32851.43    31611.15    973.13 o
  17  11   3    41374.48    40183.05   1188.24 o
  19  11   3    16472.86    15518.16    875.92 o
 -18  12   3    46974.77    46469.09   2275.33 o
 -16  12   3    43300.67    44804.28   1462.39 o
 -14  12   3     9861.22    12526.86    936.16 o
 -12  12   3    17788.67    18154.58    775.98 o
 -10  12   3    45543.41    48380.92   1157.43 o
  -8  12   3    58845.75    59857.20   1306.51 o
  -6  12   3    71310.32    75659.41   1538.21 o
  -4  12   3    34537.15    39871.16   1164.12 o
  -2  12   3     4042.59     6761.66    516.21 o
   0  12   3    13185.95    15472.91    693.60 o
   2  12   3    46554.63    47600.31   1337.49 o
   4  12   3    51688.29    56243.98   1448.28 o
   6  12   3    49702.95    52768.11   1391.35 o
   8  12   3    14821.94    17193.12   1226.97 o
  10  12   3     1670.21     3116.86    624.47 o
  12  12   3     6720.81     6921.73    640.73 o
  14  12   3    12577.68    12878.82    765.26 o
  16  12   3    16057.63    14944.20   1845.74 o
 -11  13   3    20955.07    21335.94    844.76 o
  -9  13   3    38780.52    42195.63   1557.37 o
  -7  13   3    34559.42    39355.57   1604.65 o
  -5  13   3    26059.48    33052.01   1426.06 o
  -3  13   3     4245.16     9970.60    763.70 o
  -1  13   3      858.91     4045.57    690.18 o
   1  13   3    21229.85    23279.59   1345.93 o
   3  13   3    25796.90    26819.78   1468.85 o
   5  13   3    25449.34    29712.86   1150.04 o
   7  13   3    17748.08    22669.96   1551.20 o
   9  13   3       89.56     1952.38    964.09 o
 -38   0   4      968.12     1045.40    532.02 o
 -36   0   4    24581.75    25828.74    987.04 o
 -34   0   4   118375.02   116530.24   3579.74 o
 -32   0   4   245282.23   246613.91   6114.16 o
 -30   0   4   132899.73   139401.72   4091.22 o
 -28   0   4    74287.12    78584.85   2058.07 o
 -26   0   4       64.31      550.30    292.27 o
 -24   0   4   131836.03   135993.25   3414.93 o
 -22   0   4   368548.56   386169.50   8374.99 o
 -20   0   4   433340.97   454019.25   8936.34 o
 -18   0   4   492390.66   531815.88   9724.30 o
 -16   0   4   314056.78   341645.00   6261.48 o
 -14   0   4     4689.32     6827.04    201.71 o
 -12   0   4   197501.75   210988.81   3599.90 o
 -10   0   4   362690.53   383774.56   6947.77 o
  -8   0   4   982438.75  1070360.75  29302.30 o
  -6   0   4   496066.25   504282.41  29454.65 o
  -4   0   4   344608.16   323371.50  16774.18 o
  -2   0   4     8247.48    11192.04    406.06 o
   0   0   4   703994.25   730138.13  10160.82 o
   2   0   4   195072.77   202309.20   3293.68 o
   4   0   4   526469.31   540059.56   9243.56 o
   6   0   4   179481.02   190723.05   3279.96 o
   8   0   4    17650.77    19092.88    383.94 o
  10   0   4    37207.64    41096.90    768.27 o
  12   0   4   370534.28   381138.13   6525.89 o
  14   0   4   415897.63   437952.91   7499.96 o
  16   0   4   492259.16   510515.72   8749.34 o
  18   0   4   158010.11   164498.83   2883.62 o
  20   0   4     1705.61     2052.46    257.28 o
  22   0   4      981.97     2160.75    298.53 o
  24   0   4   131315.45   134760.67   2789.28 o
  26   0   4   230739.95   231605.39   5170.60 o
  28   0   4   175185.69   177629.11   4041.17 o
  30   0   4    80344.97    78640.25   1945.33 o
  32   0   4     3513.57     3001.60    518.40 o
  34   0   4     2061.62     1176.17    530.83 o
 -39   1   4     7439.56     8264.63    522.29 o
 -37   1   4     5730.00     6029.22    421.08 o
 -35   1   4    82842.55    82620.93   1700.12 o
 -33   1   4   173953.13   172268.94   3294.31 o
 -31   1   4   172811.39   174534.58   3317.28 o
 -29   1   4    89797.93    92672.86   1701.64 o
 -27   1   4    25688.68    27960.75    582.72 o
 -25   1   4    19349.27    20168.34    455.83 o
 -23   1   4   186813.28   195201.91   3037.37 o
 -21   1   4   425676.38   453366.66   6605.75 o
 -19   1   4   276142.38   291028.91   3919.07 o
 -17   1   4   306735.31   334031.16   4482.38 o
 -15   1   4     8464.40    10464.30    192.22 o
 -13   1   4   192937.77   208578.45   2613.17 o
 -11   1   4   400905.16   422402.94   5097.35 o
  -9   1   4  1019721.13  1041996.88  13951.25 o
  -7   1   4   195114.61   193279.38   3195.04 o
  -5   1   4   282100.88   287012.69   4084.18 o
  -3   1   4    87745.53    88493.91   1099.14 o
  -1   1   4    52521.63    57139.94    719.63 o
   1   1   4   970695.81   996220.00  11644.72 o
   3   1   4   804703.50   826199.81   9684.81 o
   5   1   4   945915.94   964526.19  11669.65 o
   7   1   4   355899.84   359124.59   4485.92 o
   9   1   4    11412.56    10954.75    199.77 o
  11   1   4    28503.71    30580.15    432.98 o
  13   1   4   403575.94   434039.78   5432.88 o
  15   1   4   467897.78   483356.94   6055.96 o
  17   1   4   376253.72   391964.91   4920.65 o
  19   1   4    80697.68    82664.90   1101.49 o
  21   1   4     5695.78     5696.30    245.37 o
  23   1   4    28374.35    29893.42    553.85 o
  25   1   4   113754.45   113172.83   1858.36 o
  27   1   4   201206.48   199916.25   3188.28 o
  29   1   4   106456.29   105613.49   1775.09 o
  31   1   4    31459.29    30496.20    704.88 o
  33   1   4      150.55      252.59    355.23 o
  35   1   4    22362.04    21112.81    637.43 o
 -38   2   4      707.06      561.60    443.17 o
 -36   2   4    31030.77    30142.85    825.89 o
 -34   2   4   113408.34   112178.45   2223.45 o
 -32   2   4   194808.55   193656.61   3677.28 o
 -30   2   4   180608.97   182945.19   3250.06 o
 -28   2   4    47154.53    50217.58    941.61 o
 -26   2   4      323.62      915.12    212.02 o
 -24   2   4   101127.29   103865.45   1764.32 o
 -22   2   4   216063.45   221508.70   3263.95 o
 -20   2   4   511670.41   541597.75   7538.26 o
 -18   2   4   252842.86   262077.16   3541.13 o
 -16   2   4   108115.14   118639.09   1562.22 o
 -14   2   4      217.05      833.32     92.78 o
 -12   2   4   250646.30   262272.31   3517.35 o
 -10   2   4   679381.13   680089.88   8427.29 o
  -8   2   4   571489.13   559751.00   7863.87 o
  -6   2   4  1471616.13  1437839.38  25201.25 o
  -4   2   4   182612.19   175001.39   3097.59 o
  -2   2   4   244193.89   242578.48   4209.87 o
   0   2   4   213851.14   215215.25   2623.18 o
   2   2   4   843712.63   838490.94   9556.77 o
   4   2   4   751834.56   746212.94   8512.98 o
   6   2   4   494434.44   500189.38   6060.57 o
   8   2   4    54777.44    50535.99    653.62 o
  10   2   4     5482.80     6584.67    160.47 o
  12   2   4   194187.08   204836.27   2515.34 o
  14   2   4   268023.25   275925.84   3478.04 o
  16   2   4   378821.25   387016.94   4858.68 o
  18   2   4   191159.84   192440.27   2454.29 o
  20   2   4    29052.83    29269.11    552.51 o
  22   2   4    15313.27    16619.79    405.74 o
  24   2   4    82181.48    82023.86   1382.72 o
  26   2   4   152334.48   150913.00   2582.06 o
  28   2   4   145168.30   142141.06   2322.76 o
  30   2   4    46911.03    46080.28    921.01 o
  32   2   4     5678.93     5630.25    387.95 o
  34   2   4     7292.88     7051.97    431.55 o
 -39   3   4     5046.04     4508.67    580.81 o
 -37   3   4     2166.97     1585.41    457.77 o
 -35   3   4    55972.76    53794.95   1451.33 o
 -33   3   4   107341.39   107740.85   2351.54 o
 -31   3   4   160289.19   159428.52   2864.10 o
 -29   3   4   105471.81   104512.33   1921.91 o
 -27   3   4    10280.09    11704.19    381.97 o
 -25   3   4    15799.70    15454.11    425.09 o
 -23   3   4   150746.67   155450.73   2751.13 o
 -21   3   4   331679.81   342520.16   5253.88 o
 -19   3   4   498344.31   516484.28   7505.42 o
 -17   3   4   207322.11   217274.38   3188.86 o
 -15   3   4    32335.76    32926.76    472.12 o
 -13   3   4    17720.71    18899.10    315.21 o
 -11   3   4   225701.28   230912.11   2908.08 o
  -9   3   4   374344.03   374505.50   4876.79 o
  -7   3   4   747489.38   726353.56  12148.10 o
  -5   3   4   272268.13   256808.66   3244.50 o
  -3   3   4     4383.17     4458.46    170.25 o
  -1   3   4    24732.25    24598.90    457.31 o
   1   3   4   215715.89   220342.69   2702.06 o
   3   3   4   363568.88   377146.50   4449.39 o
   5   3   4   285302.88   298659.75   3527.09 o
   7   3   4   137236.03   142679.50   1707.76 o
   9   3   4    21651.39    24975.62    367.42 o
  11   3   4   168262.03   178257.70   2202.77 o
  13   3   4   260507.63   258963.41   3177.73 o
  15   3   4   382533.16   398234.88   4857.50 o
  17   3   4   172830.13   176625.06   2198.20 o
  19   3   4    82284.16    85692.70   1241.84 o
  21   3   4     3335.67     4128.77    238.07 o
  23   3   4    92726.21    91484.75   1461.38 o
  25   3   4   143796.48   141796.06   2322.39 o
  27   3   4   177815.06   179141.91   2902.34 o
  29   3   4    94524.16    93371.20   1619.03 o
  31   3   4    31030.39    30351.25    694.71 o
  33   3   4       10.90     -355.64    355.64 o
 -38   4   4       33.98     -480.46    487.25 o
 -36   4   4    10222.54     9108.64    537.86 o
 -34   4   4    60825.56    59014.65   1321.32 o
 -32   4   4    98643.28    99266.77   1999.90 o
 -30   4   4   144994.23   142215.86   2581.03 o
 -28   4   4    46441.69    45540.26    955.61 o
 -26   4   4       82.22      362.35    248.21 o
 -24   4   4    38976.26    39125.47    776.74 o
 -22   4   4   137030.64   141370.30   2254.94 o
 -20   4   4   292785.66   303511.22   4681.28 o
 -18   4   4   246432.67   255646.14   3951.50 o
 -16   4   4    16958.09    16976.16    320.23 o
 -14   4   4      966.03     1294.65    116.52 o
 -12   4   4   136380.97   133478.92   1725.70 o
 -10   4   4   298774.59   302770.06   4113.39 o
  -8   4   4   539105.63   523425.72   6368.28 o
  -6   4   4   286721.50   266854.94   3511.15 o
  -4   4   4    13878.81    11925.95    271.82 o
  -2   4   4    50412.32    49122.77    714.35 o
   0   4   4   211103.23   202705.48   2604.27 o
   2   4   4   425260.56   422665.09   5156.91 o
   4   4   4   576559.13   559901.25   6583.74 o
   6   4   4   316592.38   323566.31   3830.61 o
   8   4   4   133470.66   140853.75   1703.88 o
  10   4   4    70064.81    75362.04    974.07 o
  12   4   4   181474.34   187136.95   2319.63 o
  14   4   4   267959.53   274215.97   3369.51 o
  16   4   4   245411.02   251903.83   3208.99 o
  18   4   4   112482.40   114170.91   1564.64 o
  20   4   4    43708.45    43099.27    735.85 o
  22   4   4    23481.43    22879.30    524.19 o
  24   4   4    74648.63    75660.81   1258.90 o
  26   4   4    78716.23    80233.77   1408.46 o
  28   4   4    69631.64    68728.49   1257.84 o
  30   4   4    40159.70    40171.09    871.12 o
  32   4   4     2490.36     2376.33    411.40 o
  34   4   4    10114.87     9507.29    779.65 o
 -37   5   4     5766.89     5543.06    582.68 o
 -35   5   4    29860.67    27286.71    913.75 o
 -33   5   4    67628.38    65648.52   1680.77 o
 -31   5   4    58565.78    58959.18   1228.36 o
 -29   5   4    73263.01    73155.53   1358.36 o
 -27   5   4     9556.02    10278.87    402.80 o
 -25   5   4     8630.89     7999.80    345.69 o
 -23   5   4   105296.56   105876.24   1755.63 o
 -21   5   4   137685.06   139143.72   2142.33 o
 -19   5   4   186619.50   187773.31   2974.26 o
 -17   5   4    86572.66    90153.88   1361.46 o
 -15   5   4    12662.00    14790.07    322.16 o
 -13   5   4    33210.77    33278.08    541.48 o
 -11   5   4   195864.97   188157.00   2514.49 o
  -9   5   4   468367.41   450046.56   5495.62 o
  -7   5   4   360029.16   325593.97   3896.53 o
  -5   5   4     3730.68     4771.46    241.85 o
  -3   5   4   129289.17   134066.48   1780.86 o
  -1   5   4    27587.13    20969.20    401.84 o
   1   5   4   272441.66   257582.86   3422.25 o
   3   5   4   448949.16   433245.16   5491.75 o
   5   5   4   326457.50   326606.00   4017.02 o
   7   5   4   119856.41   114934.24   1420.91 o
   9   5   4    11930.57    11655.45    258.10 o
  11   5   4    45586.94    47064.63    643.41 o
  13   5   4    82941.58    84799.92   1112.17 o
  15   5   4   176266.17   179935.27   2412.30 o
  17   5   4   100645.84    98817.08   1381.50 o
  19   5   4    53535.45    51531.70    864.60 o
  21   5   4      229.66      522.11    253.40 o
  23   5   4    25320.34    26694.85    602.60 o
  25   5   4    74355.67    74799.84   1345.79 o
  27   5   4    46454.00    47837.12    972.22 o
  29   5   4    38125.15    38670.61    869.75 o
  31   5   4     7566.36     6621.79    465.70 o
  33   5   4     1030.72       71.35    670.86 o
 -36   6   4     6502.24     6025.52    678.18 o
 -34   6   4    14471.54    14354.65    666.28 o
 -32   6   4    51600.37    50349.48   1135.36 o
 -30   6   4    39453.51    39931.76    951.26 o
 -28   6   4    28111.75    27105.73    747.43 o
 -26   6   4      428.92      358.80    333.76 o
 -24   6   4    16892.18    16396.56    730.97 o
 -22   6   4   128150.64   128056.91   2118.29 o
 -20   6   4    46905.11    46701.44    846.13 o
 -18   6   4    81652.63    79601.29   1307.17 o
 -16   6   4    50330.32    50110.11    820.28 o
 -14   6   4     7200.29     8458.95    270.17 o
 -12   6   4    35449.73    35938.64    603.05 o
 -10   6   4   152823.69   149871.58   2143.35 o
  -8   6   4   202131.13   196566.47   2472.36 o
  -6   6   4   118133.57   115329.59   1568.24 o
  -4   6   4    31862.21    29338.69    523.44 o
  -2   6   4      648.44     1268.30    188.39 o
   0   6   4    47805.17    45349.84    714.37 o
   2   6   4   122096.93   111172.77   1514.78 o
   4   6   4   166012.95   159210.14   2032.44 o
   6   6   4    10922.93    10639.63    322.66 o
   8   6   4      369.93     1393.87    216.40 o
  10   6   4    18493.06    18171.92    360.41 o
  12   6   4    27876.31    29310.88    476.89 o
  14   6   4   161893.61   167696.13   2275.86 o
  16   6   4    77239.18    78076.60   1185.31 o
  18   6   4    36922.06    37539.75    703.87 o
  20   6   4      592.54      736.30    283.51 o
  22   6   4    10256.12     9602.86    399.72 o
  24   6   4    85005.58    83796.30   1500.32 o
  26   6   4    70633.72    72702.98   1348.53 o
  28   6   4    37080.16    38269.50    886.19 o
  30   6   4    20664.80    21360.98    686.35 o
 -33   7   4    19190.81    19192.48    784.04 o
 -31   7   4    39810.96    38354.91    997.21 o
 -29   7   4    41091.23    39047.10    983.43 o
 -27   7   4    16053.33    14600.07    598.50 o
 -25   7   4       39.60      -94.33    372.51 o
 -23   7   4     7749.18     7945.25    438.89 o
 -21   7   4    89903.77    86765.21   1614.24 o
 -19   7   4    65389.24    66221.80   1216.37 o
 -17   7   4    16248.97    17008.49    529.51 o
 -15   7   4     6455.89     6614.46    359.12 o
 -13   7   4      414.42      446.43    244.72 o
 -11   7   4    65241.10    64190.79   1335.68 o
  -9   7   4    92032.45    92812.94   1348.74 o
  -7   7   4    53917.81    54527.48    937.28 o
  -5   7   4    34587.62    34801.12    613.49 o
  -3   7   4      456.05     1432.88    208.94 o
  -1   7   4    27018.21    26415.95    519.44 o
   1   7   4    91243.24    87580.35   1348.08 o
   3   7   4   137404.03   127756.47   1742.79 o
   5   7   4    60967.12    55622.49    828.97 o
   7   7   4     5529.92     5531.96    257.02 o
   9   7   4     1412.14     1063.54    207.91 o
  11   7   4    26216.23    25649.43    510.02 o
  13   7   4   159675.78   155407.14   2146.99 o
  15   7   4    34209.79    34225.76    692.69 o
  17   7   4    36908.01    37395.90    738.56 o
  19   7   4     7562.10     7817.00    398.54 o
  21   7   4     6939.54     6681.97    392.93 o
  23   7   4    19776.05    20210.89    629.32 o
  25   7   4    40130.44    40440.53    919.70 o
  27   7   4    28719.05    28974.20    854.36 o
  29   7   4    10188.35    10846.61    613.72 o
 -32   8   4    16662.17    16468.76    800.47 o
 -30   8   4    18960.83    17559.11    738.46 o
 -28   8   4     7068.46     6457.14    550.96 o
 -26   8   4     1363.37      999.74    454.95 o
 -24   8   4     7340.17     6692.33    510.05 o
 -22   8   4    21407.45    21773.48   1008.28 o
 -20   8   4    59835.91    56981.62   1195.49 o
 -18   8   4    76312.70    74201.05   1376.57 o
 -16   8   4     4334.34     4439.34    366.51 o
 -14   8   4     4878.29     5263.94    442.25 o
 -12   8   4     6301.59     6601.00    488.71 o
 -10   8   4    50405.75    50197.61   1293.98 o
  -8   8   4    60992.34    60910.81   1125.65 o
  -6   8   4    41169.41    45297.89    815.09 o
  -4   8   4    14235.65    15627.20    433.62 o
  -2   8   4     2386.64     3514.43    263.14 o
   0   8   4    30102.63    29790.16    560.41 o
   2   8   4    63967.20    61268.63    954.55 o
   4   8   4    47527.52    45106.96    759.33 o
   6   8   4    71131.69    65195.39    966.21 o
   8   8   4    25325.78    24561.49    528.18 o
  10   8   4     8441.58     7695.29    330.08 o
  12   8   4    52881.71    48788.38    807.35 o
  14   8   4    43830.48    41633.93    915.39 o
  16   8   4    38611.46    35982.25    802.97 o
  18   8   4     8636.22     9129.67    456.39 o
  20   8   4      628.78      -85.08    412.48 o
  22   8   4     6948.86     6025.47    553.91 o
  24   8   4    13822.42    12705.29    630.20 o
  26   8   4    28319.23    28538.43    939.74 o
  28   8   4     9024.76     8016.87    646.32 o
 -29   9   4     5234.47     4899.17    606.98 o
 -27   9   4     2726.55     1872.65    539.42 o
 -25   9   4       93.36     -164.48    486.97 o
 -23   9   4      246.62      894.87    478.07 o
 -21   9   4     9397.09     9702.41    554.47 o
 -19   9   4    11755.76    12840.79    613.94 o
 -17   9   4    30744.76    32035.63   1619.21 o
 -15   9   4     6342.01     7268.12    460.64 o
 -13   9   4     6690.24     7087.65    453.53 o
 -11   9   4    18158.18    20349.74    856.79 o
  -9   9   4    14961.67    17032.81    530.16 o
  -7   9   4    36957.73    37447.99    733.06 o
  -5   9   4    32598.58    34704.90    704.45 o
  -3   9   4     1058.81     1343.48    271.03 o
  -1   9   4    20083.24    19285.91    517.98 o
   1   9   4    14610.20    16547.88    472.89 o
   3   9   4    23474.58    25621.44    568.37 o
   5   9   4    11887.20    12476.40    418.10 o
   7   9   4      759.88     1101.77    282.46 o
   9   9   4    14596.55    14161.99    458.30 o
  11   9   4    11517.28    10716.62    419.83 o
  13   9   4    19936.76    18421.64    574.38 o
  15   9   4    16625.44    15840.71    652.35 o
  17   9   4     7966.61     7978.64    550.03 o
  19   9   4     1124.86      558.26    466.90 o
  21   9   4     5960.39     3934.50    560.37 o
  23   9   4    10467.30     8607.51    654.25 o
  25   9   4    23728.70    23746.39    909.70 o
 -26  10   4     5552.35     5764.29    638.70 o
 -24  10   4     3728.56     4008.42    602.84 o
 -22  10   4     1723.64     2664.08    548.36 o
 -20  10   4      180.41     1775.43    485.10 o
 -18  10   4     3124.33     5290.60    520.98 o
 -16  10   4     4007.08     5531.72    505.69 o
 -14  10   4      192.10      576.10    448.55 o
 -12  10   4      679.92     1311.62    391.01 o
 -10  10   4      198.17     1432.55    386.50 o
  -8  10   4      238.06     2613.50    390.84 o
  -6  10   4      106.44     1300.34    459.81 o
  -4  10   4       28.44     1790.23    443.88 o
  -2  10   4       49.15     1381.88    316.60 o
   0  10   4     9447.95    11977.98    442.28 o
   2  10   4     6500.46     8138.44    395.02 o
   4  10   4      324.38     1508.91    292.75 o
   6  10   4      795.07     1896.97    331.53 o
   8  10   4     2253.02     2136.54    359.81 o
  10  10   4     8679.01     8200.96    477.86 o
  12  10   4     2521.14     2338.50    438.64 o
  14  10   4     2673.99     2507.77    463.61 o
  16  10   4     2691.43     2492.35    511.51 o
  18  10   4     1242.44      371.46    509.91 o
  20  10   4    11703.83    10273.50    703.24 o
  22  10   4    14630.61    13164.46    774.64 o
 -23  11   4      164.89      959.39    958.27 o
 -21  11   4      414.90     2693.38    726.82 o
 -19  11   4      138.12     1873.09    543.56 o
 -17  11   4      508.71     1599.25    495.59 o
 -15  11   4     1613.13     2275.37    485.33 o
 -13  11   4      183.81      498.26    482.61 o
 -11  11   4      279.01     1880.90    578.36 o
  -9  11   4     2767.14     4879.05    461.24 o
  -7  11   4      191.60     2074.94    427.56 o
  -5  11   4     1697.73     3625.71    450.66 o
  -3  11   4     1477.25     3521.47    578.36 o
  -1  11   4     2851.78     5785.12    604.37 o
   1  11   4      898.22     4266.59    467.82 o
   3  11   4      138.70     2243.23    380.08 o
   5  11   4      168.85     2314.90    397.23 o
   7  11   4      128.30      799.81    474.23 o
   9  11   4     2297.37     2166.11    473.92 o
  11  11   4     2530.11     2544.73    506.69 o
  13  11   4     1997.51     2577.58    488.66 o
  15  11   4     2147.22     2701.44    594.02 o
  17  11   4     2881.91     2273.45    658.07 o
  19  11   4     4328.98     2750.57    680.57 o
 -18  12   4       22.82     1251.44    681.24 o
 -16  12   4      313.67     2273.31    600.84 o
 -14  12   4     1077.07     1277.18    561.62 o
 -12  12   4      340.23     2223.79    539.93 o
 -10  12   4      909.04     2577.27    515.55 o
  -8  12   4      390.93     3370.31    542.12 o
  -6  12   4      545.13     2741.93    575.78 o
  -4  12   4      131.20     3335.54    510.54 o
  -2  12   4       23.55     2406.51    454.98 o
   0  12   4       47.44     2914.56    505.44 o
   2  12   4     1527.39     4242.15    887.88 o
   4  12   4     3056.80     4479.01    649.45 o
   6  12   4     2429.29     5012.93    872.61 o
   8  12   4     4206.09     5040.61    637.28 o
  10  12   4     5684.15     6619.01   1074.40 o
  12  12   4     2338.59     3650.82    652.72 o
  14  12   4      556.64     2451.77    675.39 o
 -11  13   4     2050.23     4897.00    746.22 o
  -9  13   4     2190.65     4891.37    694.86 o
  -7  13   4     4580.85     7288.59    643.72 o
  -5  13   4     2176.17     5666.46    566.04 o
  -3  13   4     2830.89     5957.67    967.21 o
  -1  13   4      620.46     3644.48    757.33 o
   1  13   4     1494.46     4696.99    868.56 o
   3  13   4     1286.64     3781.52   1073.37 o
   5  13   4     5794.37     8102.32    788.68 o
   7  13   4    14724.47    18318.27    973.52 o
 -39   1   5     1901.98     1755.28    452.37 o
 -37   1   5      653.46     1225.66    376.11 o
 -35   1   5     2051.11     2368.92    363.37 o
 -33   1   5      670.92      955.83    330.17 o
 -31   1   5    17025.61    16910.68    541.29 o
 -29   1   5      956.44     1084.26    246.81 o
 -27   1   5      136.99      452.46    202.12 o
 -25   1   5     6072.22     6314.40    261.69 o
 -23   1   5    12052.14    13176.73    327.55 o
 -21   1   5     3449.25     3836.03    147.60 o
 -19   1   5     6579.40     7236.51    179.08 o
 -17   1   5    20923.36    23927.09    352.68 o
 -15   1   5       88.73      244.31     65.50 o
 -13   1   5      299.01      645.04     54.49 o
 -11   1   5     2398.59     2439.51     67.03 o
  -9   1   5      167.70      508.26     48.70 o
  -7   1   5     8159.56     7823.62    237.97 o
  -5   1   5   130660.47   135750.08   2941.48 o
  -3   1   5     4586.42     4645.57     76.57 o
  -1   1   5     1997.48     2317.78     51.82 o
   1   1   5     5212.33     6173.61    105.57 o
   3   1   5     6942.96     6482.35    115.81 o
   5   1   5    22353.12    21513.78    295.37 o
   7   1   5     3223.91     2682.69     89.29 o
   9   1   5    11645.66     9612.81    187.93 o
  11   1   5    38840.34    40983.70    561.83 o
  13   1   5    24322.20    25143.81    382.50 o
  15   1   5    27443.85    26436.58    408.93 o
  17   1   5       93.79      368.00    128.83 o
  19   1   5     5919.01     6372.01    213.24 o
  21   1   5     2692.71     3021.62    216.82 o
  23   1   5    23020.13    24185.42    493.58 o
  25   1   5    13714.20    14843.60    446.09 o
  27   1   5     8791.78     9725.86    413.89 o
  29   1   5     4303.36     4811.07    360.46 o
  31   1   5      675.73      336.93    335.27 o
  33   1   5      964.04      785.56    375.39 o
 -38   2   5     2523.10     2587.77    457.77 o
 -36   2   5     5475.59     5866.94    473.49 o
 -34   2   5      850.30     1347.60    346.54 o
 -32   2   5      438.22      726.84    312.37 o
 -30   2   5      783.82     1530.25    294.10 o
 -28   2   5     7950.84     8735.30    342.22 o
 -26   2   5    16915.29    17651.61    431.38 o
 -24   2   5    28954.99    31209.45    607.69 o
 -22   2   5     5722.68     6460.04    206.44 o
 -20   2   5      144.61      847.46    110.12 o
 -18   2   5     8275.67     8826.25    196.81 o
 -16   2   5    48438.91    49225.32    673.64 o
 -14   2   5   140075.80   145398.73   1771.94 o
 -12   2   5   114606.19   116421.55   1471.02 o
 -10   2   5    91798.41    94228.95   1279.46 o
  -8   2   5    42615.28    42945.94    863.89 o
  -6   2   5    12692.90    14114.46    275.86 o
  -4   2   5    12777.91    14462.12    367.71 o
  -2   2   5   316214.34   315329.31   4135.07 o
   0   2   5   110455.36   113332.48   1357.56 o
   2   2   5   219939.67   230859.53   2815.53 o
   4   2   5    52516.94    55072.75    677.89 o
   6   2   5    11879.49    12243.72    196.24 o
   8   2   5     5254.97     6667.84    155.82 o
  10   2   5     3177.62     3460.17    119.89 o
  12   2   5    25669.53    26897.38    392.73 o
  14   2   5    75400.17    82801.27   1060.50 o
  16   2   5    16213.45    19237.83    331.61 o
  18   2   5     3511.47     4317.77    183.55 o
  20   2   5      156.30      325.58    194.24 o
  22   2   5     3729.13     3975.75    257.91 o
  24   2   5    86676.09    86943.57   1464.78 o
  26   2   5    23723.84    25600.97    584.91 o
  28   2   5    21821.06    23896.11    578.31 o
  30   2   5     2296.73     2223.89    338.82 o
  32   2   5      135.85     -290.69    339.63 o
  34   2   5      940.24      359.64    377.22 o
 -39   3   5     5893.21     6258.08    549.57 o
 -37   3   5    15411.63    14883.12    655.70 o
 -35   3   5     8224.47     8898.42    522.36 o
 -33   3   5    14953.80    14171.58    531.60 o
 -31   3   5     1759.85     2355.37    338.40 o
 -29   3   5     9201.81     8908.62    364.76 o
 -27   3   5    20841.77    20762.87    530.31 o
 -25   3   5    41809.46    42225.95    852.55 o
 -23   3   5    38826.97    38943.56    737.12 o
 -21   3   5     8921.33     9573.42    267.25 o
 -19   3   5    15709.74    17491.14    327.23 o
 -17   3   5      740.29      910.65    116.17 o
 -15   3   5    54281.08    52468.90    756.68 o
 -13   3   5   145293.56   142366.13   2027.79 o
 -11   3   5   131282.69   131113.22   1853.09 o
  -9   3   5    29300.02    27142.89    511.48 o
  -7   3   5    42936.50    43726.43    738.39 o
  -5   3   5     7469.55     8709.02    207.07 o
  -3   3   5   201379.25   196824.30   3500.34 o
  -1   3   5    98651.84    95778.23   1389.51 o
   1   3   5   134930.20   136843.75   1692.55 o
   3   3   5   233616.33   245814.27   2912.81 o
   5   3   5    23458.39    24859.91    346.32 o
   7   3   5   140970.92   155364.61   1857.69 o
   9   3   5    51049.68    51114.21    654.56 o
  11   3   5   132815.75   141113.63   1707.09 o
  13   3   5   165909.25   176410.69   2121.60 o
  15   3   5   102696.72   109041.02   1344.10 o
  17   3   5    39906.94    44977.83    615.99 o
  19   3   5     1679.45     1882.34    206.14 o
  21   3   5    12348.35    13029.62    363.38 o
  23   3   5    17833.21    18968.96    451.93 o
  25   3   5    59160.92    63059.57   1139.59 o
  27   3   5    50118.02    52633.58   1008.96 o
  29   3   5    18459.68    18470.73    560.19 o
  31   3   5      627.79      255.86    347.54 o
  33   3   5      356.67       26.01    374.92 o
 -38   4   5     8479.96     8829.71    663.19 o
 -36   4   5    17833.01    17751.79    717.56 o
 -34   4   5    15524.65    16433.94    619.63 o
 -32   4   5      408.10      608.20    349.85 o
 -30   4   5     1369.54     1489.34    310.12 o
 -28   4   5    23785.70    21953.68    583.56 o
 -26   4   5    41277.49    41720.45    872.46 o
 -24   4   5    49315.47    50664.89    949.33 o
 -22   4   5    40550.91    40870.23    742.81 o
 -20   4   5    33365.40    34824.28    652.96 o
 -18   4   5     4461.24     4645.93    243.65 o
 -16   4   5    18647.19    19819.13    366.80 o
 -14   4   5    36698.55    38228.46    551.92 o
 -12   4   5   101490.19   105407.92   1428.12 o
 -10   4   5    33256.72    33266.63    534.23 o
  -8   4   5    42325.06    42749.21    722.41 o
  -6   4   5     6923.33     6514.09    199.35 o
  -4   4   5    38810.65    35075.68    538.71 o
  -2   4   5   189051.69   180822.95   2335.71 o
   0   4   5   178822.83   184225.28   2288.99 o
   2   4   5    86464.59    91229.95   1131.18 o
   4   4   5    92869.00   103125.77   1264.75 o
   6   4   5     3223.37     3010.85    129.39 o
   8   4   5   124350.16   124526.84   1514.72 o
  10   4   5    80231.48    76149.45    987.49 o
  12   4   5   171240.58   173897.91   2164.22 o
  14   4   5   210029.06   220194.72   2727.62 o
  16   4   5    81446.24    88201.05   1147.96 o
  18   4   5    35236.11    36393.88    619.07 o
  20   4   5    22245.85    19713.63    448.76 o
  22   4   5    35541.96    35902.09    666.01 o
  24   4   5    49780.18    52803.98    946.37 o
  26   4   5   100788.77   102512.59   1752.89 o
  28   4   5    54804.00    56057.77   1082.67 o
  30   4   5    14957.92    15140.19    548.80 o
  32   4   5       57.04     -392.88    392.88 o
 -37   5   5    15142.70    13793.09    704.18 o
 -35   5   5     6530.27     6973.43    557.29 o
 -33   5   5     4301.81     4494.95    441.74 o
 -31   5   5     2976.61     3200.79    373.99 o
 -29   5   5    16227.57    16664.77    523.16 o
 -27   5   5    40134.20    41280.23    850.09 o
 -25   5   5    38228.51    38307.38    756.46 o
 -23   5   5    72999.16    74857.27   1278.39 o
 -21   5   5    22800.53    24416.84    508.88 o
 -19   5   5     1778.47     2384.08    287.42 o
 -17   5   5    34241.03    35506.93    599.99 o
 -15   5   5   119261.25   117933.34   1610.48 o
 -13   5   5   231687.61   230249.38   3054.14 o
 -11   5   5   180966.48   170598.98   2371.67 o
  -9   5   5   153193.98   143492.13   1876.74 o
  -7   5   5   187335.33   186160.83   2498.36 o
  -5   5   5    45272.73    43649.03    668.14 o
  -3   5   5    54184.63    48679.19    704.82 o
  -1   5   5   174260.84   161536.63   2120.32 o
   1   5   5   300498.03   293500.34   3759.32 o
   3   5   5   227126.75   225093.34   2708.91 o
   5   5   5    68285.58    72688.42    936.69 o
   7   5   5     4741.28     4793.02    174.53 o
   9   5   5    62847.99    65279.85    848.10 o
  11   5   5    90369.17    89788.77   1131.13 o
  13   5   5   139346.61   142464.58   1806.74 o
  15   5   5   152941.11   157484.97   2205.49 o
  17   5   5    53901.94    55484.16    873.41 o
  19   5   5      199.84      148.00    229.58 o
  21   5   5    24850.79    24808.89    573.89 o
  23   5   5    77938.96    79873.81   1337.30 o
  25   5   5   111980.59   113742.22   1933.57 o
  27   5   5    87392.20    90403.16   1599.46 o
  29   5   5    39026.72    38390.60    873.86 o
  31   5   5     3279.76     2684.75    445.63 o
 -36   6   5    17863.31    17940.14    812.09 o
 -34   6   5    27485.36    25207.06    901.53 o
 -32   6   5      955.99      661.04    425.66 o
 -30   6   5       37.98     -363.56    363.56 o
 -28   6   5    18879.98    18422.02    613.44 o
 -26   6   5    86063.27    84733.74   1649.60 o
 -24   6   5    69988.83    68761.55   1296.94 o
 -22   6   5   145295.94   146183.25   2519.73 o
 -20   6   5    23834.24    24496.10    569.25 o
 -18   6   5     6376.60     7344.50    298.20 o
 -16   6   5    45799.51    45391.32    782.36 o
 -14   6   5   113493.45   110656.53   1544.46 o
 -12   6   5   191774.41   183037.16   2470.70 o
 -10   6   5   235673.06   228808.36   3769.65 o
  -8   6   5   153720.27   149241.66   2018.54 o
  -6   6   5     2964.11     3751.93    215.23 o
  -4   6   5    13947.80    14261.63    354.63 o
  -2   6   5   133963.75   125504.48   1920.75 o
   0   6   5   356091.31   337739.66   4468.79 o
   2   6   5   183993.53   171688.41   2264.89 o
   4   6   5   323085.19   312478.28   3872.69 o
   6   6   5    17579.65    18046.58    376.38 o
   8   6   5    34087.55    33403.70    521.69 o
  10   6   5    46373.38    46680.23    666.66 o
  12   6   5   199309.27   203646.08   2474.61 o
  14   6   5   192783.27   193364.17   2702.02 o
  16   6   5   123143.89   125798.53   1816.25 o
  18   6   5    39537.65    39259.37    731.50 o
  20   6   5     2384.26     1441.00    317.82 o
  22   6   5    64231.95    65475.64   1157.70 o
  24   6   5   107326.83   106960.69   1945.57 o
  26   6   5   113290.28   112556.87   1949.48 o
  28   6   5    79667.28    80313.65   1493.59 o
  30   6   5    21971.94    20941.89    689.96 o
 -33   7   5     3503.46     4052.37    597.61 o
 -31   7   5     1418.72     1502.09    444.48 o
 -29   7   5     3824.22     3498.69    447.09 o
 -27   7   5    21251.70    18968.84    667.46 o
 -25   7   5    71475.16    70030.85   1447.51 o
 -23   7   5    54777.47    55526.60   1128.39 o
 -21   7   5    50898.41    51215.89   1101.88 o
 -19   7   5    34566.59    34824.40    905.35 o
 -17   7   5     1361.83     1276.84    310.81 o
 -15   7   5    12164.59    12326.23    442.70 o
 -13   7   5    85705.83    84110.27   2021.44 o
 -11   7   5   173237.23   170622.59   2785.94 o
  -9   7   5   118855.93   116579.16   1637.20 o
  -7   7   5     7911.22     7540.72    281.59 o
  -5   7   5     3514.22     3769.68    236.77 o
  -3   7   5    53838.74    49901.93    788.80 o
  -1   7   5   143772.16   132502.13   1796.80 o
   1   7   5   288536.50   275244.59   3830.91 o
   3   7   5   130723.14   124424.87   2040.52 o
   5   7   5    90291.30    83996.86   1157.30 o
   7   7   5    24714.80    22918.35    459.49 o
   9   7   5    76076.28    71489.48   1010.01 o
  11   7   5   348832.88   337956.88   4325.53 o
  13   7   5   238661.86   236775.48   3188.79 o
  15   7   5   207589.23   204570.39   3005.01 o
  17   7   5    80943.93    79272.98   1293.98 o
  19   7   5     3153.17     2889.91    346.01 o
  21   7   5    24119.71    23692.83    634.90 o
  23   7   5   112574.95   111063.73   1937.17 o
  25   7   5   113234.89   116994.38   2048.22 o
  27   7   5   107407.20   108542.76   2035.62 o
  29   7   5    35597.32    33824.06   1060.48 o
 -32   8   5     7088.39     6681.88    695.35 o
 -30   8   5       74.32     -392.25    481.72 o
 -28   8   5     7198.41     6505.82    539.02 o
 -26   8   5    26417.08    24641.81    810.10 o
 -24   8   5    54570.95    53274.02   1227.56 o
 -22   8   5    52240.47    50809.97   1101.98 o
 -20   8   5     7714.20     8785.80    626.81 o
 -18   8   5     2968.61     3543.72    403.13 o
 -16   8   5     4088.24     4304.92    419.97 o
 -14   8   5    92670.33    90018.61   2042.11 o
 -12   8   5   140469.30   138415.91   2665.45 o
 -10   8   5   211875.94   208277.83   4698.41 o
  -8   8   5    82792.55    78264.16   1181.13 o
  -6   8   5    12705.77    13158.86    400.29 o
  -4   8   5     8332.28     9527.28    352.67 o
  -2   8   5    98656.70    95962.12   1413.25 o
   0   8   5   190766.00   180008.47   3104.09 o
   2   8   5   319337.38   305969.66   4423.49 o
   4   8   5   130772.33   120939.01   1673.48 o
   6   8   5     1496.76     1264.55    240.66 o
   8   8   5     2382.81     2313.89    265.08 o
  10   8   5    39028.99    37177.81    674.53 o
  12   8   5   150613.94   140158.11   1975.56 o
  14   8   5   176260.59   165913.83   2508.89 o
  16   8   5    84288.57    78413.82   1316.54 o
  18   8   5    31091.15    29292.65    733.11 o
  20   8   5     1278.90      931.49    381.52 o
  22   8   5    65220.28    64285.44   1438.60 o
  24   8   5   119529.90   120653.46   2379.49 o
  26   8   5   117194.90   113380.07   2417.45 o
 -29   9   5      316.19     -526.66    526.66 o
 -27   9   5     7459.23     7280.58    606.22 o
 -25   9   5    49263.50    47074.86   1187.49 o
 -23   9   5    50202.59    48023.93   1198.26 o
 -21   9   5    35554.71    34597.83   1019.91 o
 -19   9   5    20208.08    19955.76   1011.66 o
 -17   9   5      437.03     1116.61    397.71 o
 -15   9   5    44057.16    45208.06   1267.56 o
 -13   9   5    73719.58    72033.38   1374.62 o
 -11   9   5   202724.98   205536.56   3672.70 o
  -9   9   5    79696.40    84363.52   1529.41 o
  -7   9   5    35229.23    37481.83    761.71 o
  -5   9   5     3434.62     4193.98    318.04 o
  -3   9   5    35150.81    38132.86    696.13 o
  -1   9   5   116839.49   117867.95   1708.66 o
   1   9   5   210017.95   201854.08   2780.78 o
   3   9   5   134840.28   130953.95   1813.02 o
   5   9   5    44080.23    40985.88    772.41 o
   7   9   5     3823.44     3493.72    317.30 o
   9   9   5    22604.36    21349.04    550.17 o
  11   9   5   140387.88   129164.12   1942.87 o
  13   9   5   137973.02   126301.47   1983.36 o
  15   9   5   135779.16   123786.92   2279.62 o
  17   9   5    67608.56    61187.44   1325.05 o
  19   9   5     3650.19     2685.68    502.22 o
  21   9   5    14484.05    12703.92    701.06 o
  23   9   5    74625.21    70112.38   1606.70 o
  25   9   5    90919.38    83530.25   1829.51 o
 -26  10   5    12508.95    11596.01   1083.17 o
 -24  10   5    36707.97    35068.92   1095.14 o
 -22  10   5    58803.73    57752.98   1456.01 o
 -20  10   5    41989.19    42231.59   1797.46 o
 -18  10   5     3987.44     4761.67    704.40 o
 -16  10   5     1888.87     2046.99    457.47 o
 -14  10   5    33009.50    34471.83    914.55 o
 -12  10   5    40071.48    41981.18    959.89 o
 -10  10   5    87450.44    89775.77   1635.53 o
  -8  10   5    49373.74    53896.52   1111.58 o
  -6  10   5    11697.48    12736.85    536.71 o
  -4  10   5     1296.81     3590.75    376.58 o
  -2  10   5    47114.11    50669.34    968.70 o
   0  10   5   108347.44   110701.87   1766.37 o
   2  10   5   132267.34   128655.88   1861.99 o
   4  10   5    88691.75    84149.92   1311.37 o
   6  10   5    21465.40    21982.44    578.15 o
   8  10   5     8690.37     9374.91    469.09 o
  10  10   5    60675.24    57261.25   1139.67 o
  12  10   5   127520.28   116806.29   2076.31 o
  14  10   5   107570.81    96263.80   1885.05 o
  16  10   5    92323.38    82578.76   1689.09 o
  18  10   5    18542.36    16093.39    735.59 o
  20  10   5     5635.70     4530.34    632.14 o
  22  10   5    31335.81    27355.72   1075.95 o
 -23  11   5    16995.61    17482.35    822.38 o
 -21  11   5    43376.16    41886.95   1566.77 o
 -19  11   5    23842.06    24136.09    888.65 o
 -17  11   5     2452.42     3139.07    597.23 o
 -15  11   5     4282.71     5192.03    528.06 o
 -13  11   5    31834.48    32511.29    984.22 o
 -11  11   5    58505.02    62235.96   1267.41 o
  -9  11   5    79766.73    82620.59   1736.65 o
  -7  11   5    51553.16    53922.67   1123.24 o
  -5  11   5     5129.65     6740.59    492.01 o
  -3  11   5    25180.69    27488.36    817.54 o
  -1  11   5    48159.78    51768.83   1093.16 o
   1  11   5    76353.72    78629.05   1574.54 o
   3  11   5    75683.65    75220.15   1376.26 o
   5  11   5    60820.23    58227.29   1207.24 o
   7  11   5    11429.36    10999.79    562.76 o
   9  11   5    10170.59     9624.18    589.21 o
  11  11   5    54292.40    50941.86   1213.73 o
  13  11   5    81453.36    73743.63   1566.56 o
  15  11   5    61980.93    56258.86   1421.01 o
  17  11   5    18922.81    16166.92    887.29 o
  19  11   5     1263.37       76.90    827.64 o
 -18  12   5    11987.37    12616.34    918.04 o
 -16  12   5     3725.97     4897.92    703.51 o
 -14  12   5     6553.58     9206.94    609.11 o
 -12  12   5    34048.13    34379.04   1014.64 o
 -10  12   5    46096.93    47876.42   1207.74 o
  -8  12   5    61349.44    63701.55   1356.98 o
  -6  12   5    26034.82    31189.93   1026.74 o
  -4  12   5       58.73     3162.26    498.85 o
  -2  12   5    11281.11    16592.19    773.72 o
   0  12   5    55414.98    58098.12   1362.55 o
   2  12   5    71582.52    75831.76   1555.61 o
   4  12   5    53970.92    52082.99   1281.99 o
   6  12   5    15258.52    15314.54    873.54 o
   8  12   5     1369.47     2977.97    784.76 o
  10  12   5     8819.92     9819.49    882.70 o
  12  12   5    44904.30    44166.94   1740.54 o
  14  12   5    97878.18    90063.82   2115.00 o
 -11  13   5    14565.87    18134.93   1001.98 o
  -9  13   5    27550.29    33369.62   1013.30 o
  -7  13   5    25146.18    30964.12   1408.95 o
  -5  13   5    14239.59    16917.86    739.60 o
  -3  13   5      304.76     3470.71    678.95 o
  -1  13   5     9619.01    13850.64    877.86 o
   1  13   5    37660.21    42157.92   1603.75 o
   3  13   5    35591.33    37801.02   2152.91 o
   5  13   5    21710.72    24941.21   1851.56 o
   7  13   5     5440.91     8053.07   1055.24 o
 -40   0   6    12258.65    11411.12    831.56 o
 -38   0   6    27711.62    26043.45   1128.25 o
 -36   0   6    24399.09    23254.63   1035.74 o
 -34   0   6     3745.77     4336.50    478.84 o
 -32   0   6    71362.98    74129.41   3198.33 o
 -30   0   6      223.41      316.96    386.51 o
 -28   0   6    38499.67    38593.62   1597.01 o
 -26   0   6    42650.22    43058.47   1248.73 o
 -24   0   6    36018.64    36813.21   1007.19 o
 -22   0   6    10394.05    10047.79    298.45 o
 -20   0   6      178.20      228.80    134.54 o
 -18   0   6    18022.63    18386.79    401.75 o
 -16   0   6    35464.45    35020.05    731.59 o
 -14   0   6    60671.18    62153.47   1254.42 o
 -12   0   6    32881.86    30919.59    768.84 o
 -10   0   6    37353.90    41128.60   1359.44 o
  -8   0   6    16589.95    16726.11   1201.59 o
  -6   0   6    79594.59    79540.67   2933.07 o
  -4   0   6      103.56      347.40     37.46 o
  -2   0   6     8274.86     9559.54    170.82 o
   0   0   6    15694.76    15849.21    283.32 o
   2   0   6     8889.74     9365.25    195.74 o
   4   0   6     3959.67     4298.14    145.74 o
   6   0   6     4767.85     4589.27    165.16 o
   8   0   6    43328.34    41100.60    759.47 o
  10   0   6   111024.56   112531.88   1981.75 o
  12   0   6    45629.28    45659.04    861.54 o
  14   0   6    61338.89    65146.24   1194.33 o
  16   0   6      576.68      709.70    180.34 o
  18   0   6     4123.30     4234.90    244.40 o
  20   0   6    44934.80    46614.77   1080.43 o
  22   0   6    91571.08    93529.88   1989.03 o
  24   0   6   139014.42   141636.50   2933.14 o
  26   0   6    21292.04    21291.44    773.45 o
  28   0   6     1435.95     1855.00    451.35 o
  30   0   6    10939.04    12294.28    674.69 o
  32   0   6    59308.49    57849.01   1575.54 o
  34   0   6    98205.69    98127.84   2443.90 o
 -39   1   6    31369.92    29191.46    872.57 o
 -37   1   6    42436.20    39692.92   1121.67 o
 -35   1   6    25303.31    26486.77    777.47 o
 -33   1   6    15833.07    15393.48    527.44 o
 -31   1   6       15.59      144.19    271.97 o
 -29   1   6    34096.79    33656.95    769.33 o
 -27   1   6    22553.17    23028.34    529.27 o
 -25   1   6    20575.40    20105.87    493.99 o
 -23   1   6    25622.04    25792.42    575.21 o
 -21   1   6     1139.95     1595.98    112.09 o
 -19   1   6     2184.66     3201.34    118.45 o
 -17   1   6    16503.66    18437.87    293.43 o
 -15   1   6      499.46      639.12     65.32 o
 -13   1   6      105.16      488.61     63.60 o
 -11   1   6       80.96      523.76     80.61 o
  -9   1   6    33350.30    36033.42    900.39 o
  -7   1   6     8677.49    10345.18    200.70 o
  -5   1   6    10766.79    11146.64    212.33 o
  -3   1   6    11535.33    10805.65    144.36 o
  -1   1   6    22860.99    24515.13    301.25 o
   1   1   6    12229.24    13043.10    179.12 o
   3   1   6    28846.97    30060.02    380.42 o
   5   1   6      141.23      247.32     66.48 o
   7   1   6    22846.71    23164.66    330.63 o
   9   1   6    36647.87    37286.49    503.09 o
  11   1   6    91433.59    93580.33   1213.96 o
  13   1   6    71550.21    73118.56    969.30 o
  15   1   6    21108.75    21834.97    347.20 o
  17   1   6      516.09      448.45    133.42 o
  19   1   6    49432.62    49368.57    731.27 o
  21   1   6   171210.56   171439.91   2470.08 o
  23   1   6    43734.06    43719.63    748.20 o
  25   1   6    85645.79    86237.38   1468.32 o
  27   1   6    18991.80    18876.63    532.32 o
  29   1   6     1117.89     1140.56    335.80 o
  31   1   6    20013.75    19331.34    594.69 o
  33   1   6    60733.00    59946.23   1113.71 o
 -40   2   6    21311.14    20849.62    846.05 o
 -38   2   6    37951.72    36065.24   1082.67 o
 -36   2   6    26342.60    25873.42    796.86 o
 -34   2   6    41713.51    41582.38   1038.52 o
 -32   2   6    20850.45    19917.46    597.24 o
 -30   2   6       77.71      282.67    269.36 o
 -28   2   6    13963.24    14117.52    422.18 o
 -26   2   6    26545.57    27385.98    599.54 o
 -24   2   6     6505.26     6623.27    256.59 o
 -22   2   6    10129.44    10674.92    293.26 o
 -20   2   6     3918.73     5296.74    154.20 o
 -18   2   6      175.24      368.37     98.20 o
 -16   2   6      494.66      717.40     80.32 o
 -14   2   6     3790.13     4876.90    136.16 o
 -12   2   6     8407.80     8616.98    170.76 o
 -10   2   6    12663.99    11935.83    278.99 o
  -8   2   6     1199.14     1222.76     68.35 o
  -6   2   6     4809.61     5126.75    113.45 o
  -4   2   6    12662.58    12597.04    251.07 o
  -2   2   6     7728.85     8180.27    138.53 o
   0   2   6    53330.84    54626.34    699.94 o
   2   2   6    24489.53    24289.55    323.54 o
   4   2   6    26647.97    27618.67    366.83 o
   6   2   6      998.75      916.00     81.55 o
   8   2   6    26734.84    28191.58    398.10 o
  10   2   6    61158.94    60160.25    778.98 o
  12   2   6    51471.62    53047.44    702.01 o
  14   2   6    56704.73    57564.54    764.35 o
  16   2   6     1363.54     1666.36    145.38 o
  18   2   6     6193.75     6334.24    205.13 o
  20   2   6     1375.74     1426.34    210.77 o
  22   2   6   100010.85   101728.23   1529.42 o
  24   2   6    91042.48    90160.63   1389.87 o
  26   2   6    49478.84    48901.68    897.17 o
  28   2   6     7114.46     6935.51    367.62 o
  30   2   6     5278.32     5367.11    381.97 o
  32   2   6    50431.65    50408.70    984.12 o
 -39   3   6    20303.46    18495.69    798.44 o
 -37   3   6    12127.21    12214.23    677.08 o
 -35   3   6    13072.95    12176.54    557.68 o
 -33   3   6     1973.13     1774.36    347.58 o
 -31   3   6    20838.12    20538.04    607.48 o
 -29   3   6    28988.67    28864.75    662.19 o
 -27   3   6    23440.02    24711.16    579.27 o
 -25   3   6    40340.37    41279.70    828.59 o
 -23   3   6     4668.38     4892.27    242.39 o
 -21   3   6      220.63      680.20    170.80 o
 -19   3   6     4494.27     5886.97    173.23 o
 -17   3   6    37342.40    38350.35    536.49 o
 -15   3   6    37200.37    38822.29    556.32 o
 -13   3   6    13190.72    13009.79    268.93 o
 -11   3   6    14112.41    13500.90    388.60 o
  -9   3   6       99.58       94.06     79.95 o
  -7   3   6     4892.49     5915.34    159.56 o
  -5   3   6     5225.33     4527.23    135.63 o
  -3   3   6     2746.83     4210.20    126.34 o
  -1   3   6    13995.37    13940.91    236.96 o
   1   3   6    23927.05    25550.45    355.21 o
   3   3   6     7542.98     7494.35    159.33 o
   5   3   6     9928.35    11766.19    201.27 o
   7   3   6    13909.58    12804.20    218.17 o
   9   3   6    22949.52    23576.34    348.90 o
  11   3   6    87874.95    87679.45   1088.08 o
  13   3   6    56612.16    56981.14    739.59 o
  15   3   6    26910.01    26463.03    404.63 o
  17   3   6    10663.19    11094.74    257.33 o
  19   3   6    18112.45    17471.08    406.22 o
  21   3   6    34313.66    34437.39    628.20 o
  23   3   6    67042.60    66040.98   1065.18 o
  25   3   6    44045.46    45068.16    888.92 o
  27   3   6    17012.41    17000.65    532.39 o
  29   3   6      740.84      282.38    331.73 o
  31   3   6    15673.77    14914.73    528.39 o
  33   3   6    53493.08    52784.32   1042.47 o
 -38   4   6    22894.24    23004.78    836.65 o
 -36   4   6    22826.14    22914.19    795.16 o
 -34   4   6     1497.36     1190.49    409.79 o
 -32   4   6     6311.95     6054.35    406.13 o
 -30   4   6    11929.19    11442.07    464.81 o
 -28   4   6    16455.42    16065.57    489.53 o
 -26   4   6    24604.68    25473.23    610.84 o
 -24   4   6     9519.05     9741.48    363.98 o
 -22   4   6      594.26      845.90    228.46 o
 -20   4   6      224.25      638.76    288.64 o
 -18   4   6    44021.90    45793.05    776.02 o
 -16   4   6    11743.67    11767.30    285.28 o
 -14   4   6     4507.36     4597.49    157.01 o
 -12   4   6      143.11      310.67     97.44 o
 -10   4   6    16777.56    16930.89    317.79 o
  -8   4   6    21685.66    20568.98    354.23 o
  -6   4   6    37497.57    36842.94    581.05 o
  -4   4   6    21192.65    22668.72    484.64 o
  -2   4   6       18.46       83.11    105.91 o
   0   4   6    19605.16    19417.67    324.29 o
   2   4   6    32336.83    34861.86    480.39 o
   4   4   6    18764.28    20740.33    325.52 o
   6   4   6     4345.59     5281.90    155.85 o
   8   4   6      468.61      521.37    112.84 o
  10   4   6    35045.31    36267.32    520.84 o
  12   4   6    41044.21    41337.11    588.18 o
  14   4   6    33328.88    35921.50    533.64 o
  16   4   6    16918.26    17434.15    354.78 o
  18   4   6     5705.70     5510.19    256.14 o
  20   4   6    18837.33    18638.03    442.66 o
  22   4   6    73325.58    72754.51   1156.29 o
  24   4   6    84111.51    84364.18   1398.26 o
  26   4   6    34796.27    33599.83    755.08 o
  28   4   6    14120.10    14187.29    525.68 o
  30   4   6     1464.18      194.90    387.56 o
  32   4   6    11472.12    10164.70    533.74 o
 -37   5   6    13652.16    14521.16    781.86 o
 -35   5   6     6584.22     7125.80    551.06 o
 -33   5   6      170.06     -101.73    417.93 o
 -31   5   6     3313.25     2875.11    389.90 o
 -29   5   6    17155.27    17086.06    549.50 o
 -27   5   6    12902.61    13681.50    452.89 o
 -25   5   6     6573.88     7359.23    328.43 o
 -23   5   6     1609.91     2515.69    306.59 o
 -21   5   6     8785.69     8988.81    312.55 o
 -19   5   6    46803.46    49762.78    847.33 o
 -17   5   6    26884.07    28888.44    530.32 o
 -15   5   6     4174.82     5609.66    199.89 o
 -13   5   6      581.79      747.13    131.75 o
 -11   5   6    37933.73    37714.53    653.35 o
  -9   5   6    80918.55    78370.50   1073.50 o
  -7   5   6    18397.97    16178.91    325.46 o
  -5   5   6    14270.93    14059.79    320.98 o
  -3   5   6      587.99      350.58    154.75 o
  -1   5   6    28854.89    26210.78    455.40 o
   1   5   6    57721.68    56933.88    788.68 o
   3   5   6    64673.87    66362.99    866.89 o
   5   5   6    36659.17    36832.07    529.77 o
   7   5   6      789.66     1174.33    139.27 o
   9   5   6       68.87      408.15    135.55 o
  11   5   6    39145.77    39298.31    580.81 o
  13   5   6    63059.34    62423.54    853.29 o
  15   5   6    56008.25    55862.54    840.79 o
  17   5   6    32934.18    33158.05    597.24 o
  19   5   6    12800.48    11390.18    366.05 o
  21   5   6    15658.08    15506.09    437.82 o
  23   5   6    29984.34    30679.89    670.26 o
  25   5   6    42254.34    42679.82    901.23 o
  27   5   6    27170.05    25684.36    700.34 o
  29   5   6     7247.29     6992.98    475.19 o
  31   5   6     1384.87      261.63    439.11 o
 -36   6   6     3152.05     3205.25    568.48 o
 -34   6   6     1460.38     1214.85    489.44 o
 -32   6   6     5993.12     6341.91    543.20 o
 -30   6   6    16608.70    16628.85    595.05 o
 -28   6   6    27927.25    28343.51    742.55 o
 -26   6   6    20800.76    21793.19    637.61 o
 -24   6   6      184.60     1507.78    385.45 o
 -22   6   6     9581.72    11159.45    636.64 o
 -20   6   6    28793.77    29751.03    684.62 o
 -18   6   6    39381.93    41163.64    803.66 o
 -16   6   6    18982.01    20464.26    482.67 o
 -14   6   6    31363.28    32080.92    643.80 o
 -12   6   6     1933.52     2639.85    215.43 o
 -10   6   6     7133.15     7408.14    252.79 o
  -8   6   6    17552.41    17754.96    446.76 o
  -6   6   6    20095.22    20347.31    558.92 o
  -4   6   6     3623.89     3483.36    214.13 o
  -2   6   6     6063.22     5641.97    243.28 o
   0   6   6     7084.48     7192.03    264.09 o
   2   6   6    99638.08    98405.27   1353.28 o
   4   6   6    21202.29    21443.04    400.36 o
   6   6   6     2453.94     2468.13    183.84 o
   8   6   6      120.81      130.46    161.53 o
  10   6   6    31952.35    30893.36    497.21 o
  12   6   6    57690.40    57504.12    820.97 o
  14   6   6    61829.29    61636.49    937.51 o
  16   6   6    20442.47    20922.74    487.41 o
  18   6   6    28685.41    26555.78    585.88 o
  20   6   6      854.81      451.98    301.40 o
  22   6   6    24840.12    25028.19    626.68 o
  24   6   6    26604.77    26579.92    704.51 o
  26   6   6    31176.60    30562.45    778.55 o
  28   6   6    17303.22    17064.72    620.40 o
  30   6   6      232.97     -360.52    461.24 o
 -35   7   6      102.52     -403.27    576.09 o
 -33   7   6      961.22      -66.45    532.42 o
 -31   7   6    16783.54    16409.64    769.82 o
 -29   7   6    19502.12    18634.30    669.19 o
 -27   7   6     8972.45     9923.48    511.14 o
 -25   7   6      518.62     1091.50    411.01 o
 -23   7   6      287.27      981.68    364.87 o
 -21   7   6     8803.06     9235.03    430.12 o
 -19   7   6    31064.29    31774.74    761.32 o
 -17   7   6     2792.62     3458.01    341.08 o
 -15   7   6    13510.37    14348.82    468.49 o
 -13   7   6     2722.97     3618.69    300.74 o
 -11   7   6    18377.12    18468.49    617.01 o
  -9   7   6    53108.80    51953.32    930.93 o
  -7   7   6    61094.09    61435.52    959.02 o
  -5   7   6    72186.79    74034.08   1115.19 o
  -3   7   6     7363.79     8166.97    301.22 o
  -1   7   6     4630.13     4897.52    311.45 o
   1   7   6    13860.13    13779.56    541.30 o
   3   7   6    66650.71    61995.69    901.77 o
   5   7   6    82945.05    77934.49   1087.68 o
   7   7   6    20995.83    20227.49    437.49 o
   9   7   6     7460.25     7316.01    285.38 o
  11   7   6     1518.41     2812.76    247.92 o
  13   7   6    36891.48    39213.97    697.93 o
  15   7   6    35404.51    35212.44    710.32 o
  17   7   6    16003.16    15987.63    482.69 o
  19   7   6     3248.28     2787.48    347.56 o
  21   7   6     5675.17     6204.24    410.24 o
  23   7   6    26811.80    26418.63    736.17 o
  25   7   6    34394.63    37753.23    949.20 o
  27   7   6    21457.13    21399.40    747.97 o
 -32   8   6    14193.27    12393.42    786.04 o
 -30   8   6    20309.57    18629.06    728.45 o
 -28   8   6    11619.75    10104.37    592.42 o
 -26   8   6     4508.98     4730.36    492.02 o
 -24   8   6       31.25      291.75    409.39 o
 -22   8   6    10514.88    10836.86    555.88 o
 -20   8   6    56889.85    57491.17   1386.72 o
 -18   8   6    30269.21    29391.11    777.06 o
 -16   8   6    50976.56    51509.64   1295.15 o
 -14   8   6    10698.31    11642.66    477.34 o
 -12   8   6    17401.80    18421.47    639.97 o
 -10   8   6    50250.54    49731.15    995.36 o
  -8   8   6   121596.98   125061.43   1774.45 o
  -6   8   6    61039.90    63989.93   1111.02 o
  -4   8   6    15839.05    19103.13    477.23 o
  -2   8   6     1352.21     1633.47    256.80 o
   0   8   6    45379.04    43657.42    798.25 o
   2   8   6   100041.52    95851.77   1479.01 o
   4   8   6    73529.36    69224.73   1016.74 o
   6   8   6   148170.42   141539.83   1995.04 o
   8   8   6     7545.19     7234.74    314.89 o
  10   8   6      917.42     1293.67    263.62 o
  12   8   6    35588.42    34879.76    653.76 o
  14   8   6    44408.97    43180.76    855.77 o
  16   8   6    65080.27    63349.37   1126.34 o
  18   8   6    28246.15    27197.94    748.19 o
  20   8   6     1313.53      673.78    392.09 o
  22   8   6     1718.09     1447.93    507.11 o
  24   8   6    19733.53    18610.60    766.56 o
  26   8   6    26618.25    25723.01    917.40 o
 -31   9   6    23156.45    22098.36   1188.24 o
 -29   9   6    20642.40    18355.65    783.63 o
 -27   9   6     8868.04     8497.63    609.66 o
 -25   9   6      166.81     1223.74    502.82 o
 -23   9   6    11532.07    12206.01    643.64 o
 -21   9   6    34887.48    35624.97    990.98 o
 -19   9   6    49216.51    49188.00   1428.16 o
 -17   9   6    90486.38    90281.58   2637.96 o
 -15   9   6    20179.78    21268.22    762.61 o
 -13   9   6       64.44     1950.81    384.31 o
 -11   9   6     1598.77     3984.38    496.33 o
  -9   9   6    63251.49    67493.52   1284.12 o
  -7   9   6    63085.81    64104.11   1121.68 o
  -5   9   6    32232.47    33793.05    716.72 o
  -3   9   6     8759.14    10137.29    402.05 o
  -1   9   6     6536.26     8311.43    362.86 o
   1   9   6    43230.84    43169.98    949.32 o
   3   9   6    50745.51    50207.16    847.00 o
   5   9   6    35699.09    34948.46    702.22 o
   7   9   6    49724.03    47364.16    848.41 o
   9   9   6     6341.23     6158.22    365.62 o
  11   9   6     5026.10     5263.93    379.04 o
  13   9   6    50851.88    48483.57    960.63 o
  15   9   6    65676.07    62399.36   1268.87 o
  17   9   6    57893.73    55275.20   1243.87 o
  19   9   6    29992.92    29903.44    902.37 o
  21   9   6     5178.99     4783.49    603.63 o
  23   9   6     8302.71     8143.02    668.54 o
 -28  10   6    21332.19    19947.56    859.78 o
 -26  10   6     1452.75     2452.93    588.55 o
 -24  10   6     3104.04     4364.71    580.89 o
 -22  10   6    26768.24    27550.47   1383.86 o
 -20  10   6    55739.70    56178.98   1700.82 o
 -18  10   6    44215.21    42525.38   1276.16 o
 -16  10   6    20827.89    21513.60   1007.92 o
 -14  10   6     4138.93     5264.50    480.62 o
 -12  10   6    16593.29    17611.14    623.14 o
 -10  10   6    40047.21    44726.26    985.99 o
  -8  10   6    81351.02    86812.85   1584.69 o
  -6  10   6    75157.80    80250.52   1482.57 o
  -4  10   6    56356.29    56804.62   1094.02 o
  -2  10   6     7002.53     8951.26    427.00 o
   0  10   6     7182.44     8627.52    425.08 o
   2  10   6    30701.58    32549.55    715.44 o
   4  10   6    79107.09    76417.83   1265.87 o
   6  10   6    30179.79    28446.70    667.71 o
   8  10   6    19033.29    18412.96    598.34 o
  10  10   6     2517.07     2546.93    422.53 o
  12  10   6    15696.32    15797.13    647.15 o
  14  10   6    42442.79    38546.82   1041.97 o
  16  10   6    31661.48    28041.88    971.51 o
  18  10   6    14701.29    12355.64    741.99 o
  20  10   6     2706.24     1364.15    644.40 o
 -23  11   6    15405.81    17322.67    807.06 o
 -21  11   6    24410.31    24946.24   1650.98 o
 -19  11   6    42458.43    41923.53   1720.13 o
 -17  11   6    17054.70    18537.07    924.99 o
 -15  11   6     2544.99     2941.32    488.29 o
 -13  11   6       59.19     1376.27    450.46 o
 -11  11   6    52774.36    57772.41   1260.27 o
  -9  11   6    49455.89    57529.52   1259.10 o
  -7  11   6    61839.95    67026.63   1313.58 o
  -5  11   6    59698.27    62855.57   1727.17 o
  -3  11   6     2614.29     6167.31    450.58 o
  -1  11   6     2115.84     4762.55    548.49 o
   1  11   6    39237.43    41319.48    967.33 o
   3  11   6   102610.48   102482.16   1847.84 o
   5  11   6    74134.76    73622.03   1437.00 o
   7  11   6    36516.57    36408.52    985.83 o
   9  11   6     6415.01     6570.65    617.65 o
  11  11   6     5197.05     6169.43    619.29 o
  13  11   6    15897.15    13273.23    748.56 o
  15  11   6    49756.27    47522.45   1412.05 o
  17  11   6    26733.70    24016.07   1046.17 o
 -18  12   6    48274.92    49798.58   1390.49 o
 -16  12   6    14235.32    17889.13   1116.99 o
 -14  12   6     5243.76     9513.49    694.99 o
 -12  12   6    12395.74    18307.18    953.26 o
 -10  12   6    52826.75    58912.11   1368.73 o
  -8  12   6    56985.48    62537.25   1453.30 o
  -6  12   6    46965.88    51422.24   1172.74 o
  -4  12   6     9615.07    13730.58    627.08 o
  -2  12   6      390.10     3699.90    566.47 o
   0  12   6    17578.08    23382.26    959.63 o
   2  12   6    43177.35    47563.07   1371.55 o
   4  12   6    97381.36   101931.51   2082.99 o
   6  12   6    54584.71    52868.09   1419.70 o
   8  12   6    22902.68    22729.08    949.63 o
  10  12   6     1247.95     1796.94    840.49 o
  12  12   6     7355.90     9676.21    892.03 o
 -11  13   6    15084.04    18496.51    942.38 o
  -9  13   6    52857.69    56788.30   1580.47 o
  -7  13   6    70098.40    76965.73   1730.34 o
  -5  13   6    41921.02    49657.62   1650.86 o
  -3  13   6    10813.78    14853.48    704.93 o
  -1  13   6      924.75     4953.98    847.00 o
   1  13   6    10195.77    13839.60   1032.95 o
   3  13   6    28110.13    29084.73   1763.53 o
   5  13   6    44856.80    47644.18   2736.99 o
 -41   1   7      834.48     1874.48    781.68 o
 -39   1   7     1564.38     2569.94    466.05 o
 -37   1   7     3398.40     3618.08    461.49 o
 -35   1   7     3727.11     2923.70    411.74 o
 -33   1   7    18430.69    18844.88    570.89 o
 -31   1   7     7309.66     7872.68    432.08 o
 -29   1   7     6349.75     7358.92    443.02 o
 -27   1   7    19446.34    21234.97    643.98 o
 -25   1   7     2866.22     3109.54    265.92 o
 -23   1   7    18754.99    19727.24    509.41 o
 -21   1   7       81.80      448.33    100.73 o
 -19   1   7     1161.42     1619.66    109.37 o
 -17   1   7      460.69     1053.58     85.58 o
 -15   1   7    33274.42    34211.68    505.02 o
 -13   1   7    15542.12    15526.50    384.94 o
 -11   1   7    12825.82    12617.04    240.75 o
  -9   1   7    11396.54    11802.78    323.92 o
  -7   1   7   809337.19   843172.25  19723.36 o
  -5   1   7    11118.40    11925.08    266.85 o
  -3   1   7      244.30      581.10     39.50 o
  -1   1   7    13556.67    13428.24    173.85 o
   1   1   7     1113.20     1212.24     56.21 o
   3   1   7       60.90      250.26     57.59 o
   5   1   7       16.35      260.95     66.43 o
   7   1   7      685.58      655.27     81.33 o
   9   1   7     4002.03     4011.42    119.67 o
  11   1   7    14746.63    15488.51    260.43 o
  13   1   7    11782.32    11524.59    237.46 o
  15   1   7     3722.13     4076.87    159.56 o
  17   1   7       14.68      137.51    138.38 o
  19   1   7     1149.12     1372.93    196.12 o
  21   1   7     1439.81     1634.26    231.70 o
  23   1   7     9192.34     9573.36    334.62 o
  25   1   7     1345.18     1635.32    293.03 o
  27   1   7     4661.00     4931.70    358.77 o
  29   1   7     1847.47     1583.33    336.70 o
  31   1   7      874.31      687.40    356.95 o
  33   1   7      243.30      512.01    393.34 o
 -40   2   7     6488.08     7957.94    763.11 o
 -38   2   7    17354.08    19770.45    781.82 o
 -36   2   7    11709.96    11531.33    571.46 o
 -34   2   7    19035.28    18867.86    628.97 o
 -32   2   7        8.78      476.94    284.64 o
 -30   2   7     1235.38     1968.56    343.11 o
 -28   2   7     3020.36     3842.88    344.53 o
 -26   2   7    35509.44    37912.57    754.37 o
 -24   2   7     1371.92     1833.59    186.17 o
 -22   2   7    46696.99    49174.44    778.49 o
 -20   2   7    50781.77    57047.75    776.78 o
 -18   2   7      778.09     1212.06     91.03 o
 -16   2   7    53944.12    58537.20    788.41 o
 -14   2   7     8616.19     8910.83    235.19 o
 -12   2   7    14392.38    14018.97    259.27 o
 -10   2   7    21352.07    21664.14    412.58 o
  -8   2   7     3087.87     2928.01     96.18 o
  -6   2   7    13861.54    14611.11    251.62 o
  -4   2   7    47808.66    43507.01    680.13 o
  -2   2   7    22844.36    20513.42    273.60 o
   0   2   7    86259.23    86091.64   1037.81 o
   2   2   7     7507.93     6721.95    137.91 o
   4   2   7     1696.41     1618.22     82.52 o
   6   2   7    33088.59    40305.57    534.56 o
   8   2   7     4916.60     6751.88    170.52 o
  10   2   7     6836.03     7310.74    181.21 o
  12   2   7     2927.01     2961.03    141.22 o
  14   2   7     5474.24     6205.18    185.50 o
  16   2   7      379.65      577.22    141.41 o
  18   2   7      645.62      810.49    171.05 o
  20   2   7     1725.09     1929.53    221.83 o
  22   2   7     2822.28     2893.53    241.88 o
  24   2   7      585.23     1133.20    257.83 o
  26   2   7      213.59      181.64    284.58 o
  28   2   7       95.56     -288.30    307.30 o
  30   2   7      487.87        1.36    340.31 o
  32   2   7      542.39     1369.73    389.12 o
 -39   3   7    21394.87    24007.18    893.69 o
 -37   3   7    41957.02    42028.11   1180.61 o
 -35   3   7     6412.80     6097.77    454.65 o
 -33   3   7     2340.21     2533.25    371.77 o
 -31   3   7     2437.53     3225.00    324.81 o
 -29   3   7    10996.18    13553.68    504.77 o
 -27   3   7    27669.04    30224.55    654.13 o
 -25   3   7    53538.20    54404.17   1040.62 o
 -23   3   7    44554.85    43140.24    840.92 o
 -21   3   7     7787.79     7348.74    232.33 o
 -19   3   7       74.73      373.80    150.29 o
 -17   3   7      937.51     1650.93    151.64 o
 -15   3   7    27545.48    28064.18    672.06 o
 -13   3   7    25788.06    24834.52    506.72 o
 -11   3   7    36380.30    35323.92    600.20 o
  -9   3   7     1132.49      814.29     87.65 o
  -7   3   7    18176.37    19794.43    331.72 o
  -5   3   7   149322.05   148554.53   2791.14 o
  -3   3   7     3788.23     3915.23    128.26 o
  -1   3   7    21702.52    19865.42    302.74 o
   1   3   7    29678.12    29510.08    388.51 o
   3   3   7    10254.36    10339.81    187.81 o
   5   3   7     4334.76     5528.88    139.44 o
   7   3   7    12693.33    13277.89    228.33 o
   9   3   7    14901.76    14608.79    260.01 o
  11   3   7    26953.46    28311.36    412.55 o
  13   3   7     7151.00     7879.23    201.84 o
  15   3   7     5580.75     6410.17    195.92 o
  17   3   7       60.65      259.46    159.37 o
  19   3   7      586.67      995.23    216.47 o
  21   3   7     2285.65     2530.56    265.85 o
  23   3   7     7912.06     8576.03    336.38 o
  25   3   7    11234.64    11558.28    439.49 o
  27   3   7      748.81      599.54    322.31 o
  29   3   7     1550.10     1525.15    359.16 o
  31   3   7      661.20       28.62    371.67 o
 -38   4   7    36348.07    35757.49   1111.66 o
 -36   4   7    42839.80    41184.94   1178.62 o
 -34   4   7     9430.27     8844.40    507.75 o
 -32   4   7      589.87     1016.28    375.51 o
 -30   4   7    22971.75    24873.17    681.18 o
 -28   4   7    51358.43    53679.35   1069.95 o
 -26   4   7   101981.50   105013.12   1910.53 o
 -24   4   7    41962.31    41995.07    853.93 o
 -22   4   7    32921.45    32125.75    687.14 o
 -20   4   7     1518.65     2598.21    203.81 o
 -18   4   7    60802.43    64332.90    980.41 o
 -16   4   7   121025.62   122722.27   1710.02 o
 -14   4   7   111768.61   115113.54   2235.41 o
 -12   4   7   164624.84   150474.50   2247.99 o
 -10   4   7    78999.17    74096.23   1146.14 o
  -8   4   7    14226.88    12240.79    268.49 o
  -6   4   7     1869.49     2512.44    153.39 o
  -4   4   7    40810.45    38317.63    550.27 o
  -2   4   7    72902.06    70896.83    933.73 o
   0   4   7    63191.08    60926.46    804.84 o
   2   4   7    61705.66    61046.62    781.06 o
   4   4   7    14473.90    15422.60    269.60 o
   6   4   7    29479.91    30553.51    437.84 o
   8   4   7    23671.14    23578.72    365.45 o
  10   4   7    56224.41    56533.04    762.37 o
  12   4   7    50933.20    50748.77    700.31 o
  14   4   7    31259.28    32439.40    498.94 o
  16   4   7     6966.80     7541.49    245.43 o
  18   4   7     3943.17     4629.98    259.86 o
  20   4   7     1949.19     2737.95    263.13 o
  22   4   7     1865.92     2885.83    278.03 o
  24   4   7     7800.52     8589.85    386.40 o
  26   4   7    12511.92    13677.59    503.16 o
  28   4   7     3129.03     2458.51    394.77 o
  30   4   7     1893.06     1494.23    417.75 o
 -37   5   7    65271.22    64391.43   1565.17 o
 -35   5   7    52068.39    52713.35   1327.79 o
 -33   5   7    15741.19    15101.79    645.77 o
 -31   5   7      678.51      397.50    386.98 o
 -29   5   7    44255.64    44706.51    967.26 o
 -27   5   7    47747.63    48239.82   1003.72 o
 -25   5   7    93584.26    96032.55   1691.13 o
 -23   5   7    65758.48    65165.60   1195.21 o
 -21   5   7     1590.14     1390.73    214.89 o
 -19   5   7      511.39      419.17    169.98 o
 -17   5   7    37359.83    38726.17    687.45 o
 -15   5   7    94121.72    95088.88   1373.40 o
 -13   5   7    79986.56    75862.26   1162.68 o
 -11   5   7    90793.39    85115.63   1256.02 o
  -9   5   7    47640.23    41310.51    626.08 o
  -7   5   7     1722.52     1847.44    177.90 o
  -5   5   7     5271.55     4181.91    194.33 o
  -3   5   7    84229.62    80692.51   1115.76 o
  -1   5   7   133678.89   122748.98   1576.04 o
   1   5   7    70084.71    67046.93    904.30 o
   3   5   7    51960.78    50928.72    688.74 o
   5   5   7     2951.97     2826.89    157.52 o
   7   5   7     3663.47     4212.56    175.23 o
   9   5   7     5496.75     5784.91    198.50 o
  11   5   7    20386.87    20373.27    373.30 o
  13   5   7    33968.76    34361.12    534.77 o
  15   5   7    14971.04    14335.46    362.30 o
  17   5   7     1043.29     1485.89    233.05 o
  19   5   7      153.90      665.87    253.48 o
  21   5   7     2957.88     3659.38    299.09 o
  23   5   7     2932.42     3357.83    338.20 o
  25   5   7     6608.61     6873.87    428.98 o
  27   5   7     2192.55     2524.02    404.87 o
  29   5   7     3523.18     3333.79    446.84 o
 -36   6   7    54613.06    54620.32   1421.71 o
 -34   6   7    24671.01    23630.00    869.85 o
 -32   6   7     3337.51     2908.43    489.90 o
 -30   6   7     6477.79     6902.69    482.24 o
 -28   6   7    70770.56    70139.98   1413.29 o
 -26   6   7   100250.23    99222.54   1885.25 o
 -24   6   7   113845.03   113272.71   2114.79 o
 -22   6   7   107784.13   103251.35   1943.33 o
 -20   6   7    44466.41    42606.29    875.61 o
 -18   6   7     1507.16     2138.00    249.44 o
 -16   6   7    53319.99    55594.87   1070.85 o
 -14   6   7    87029.48    86168.16   1465.21 o
 -12   6   7   121485.03   119363.26   1790.43 o
 -10   6   7    23862.50    21040.91    441.61 o
  -8   6   7     4278.51     3732.86    201.48 o
  -6   6   7     5257.70     6176.04    249.48 o
  -4   6   7    46077.58    45222.82    711.45 o
  -2   6   7    71459.15    65574.63    956.22 o
   0   6   7    41620.63    39805.16    643.61 o
   2   6   7    17639.71    16860.53    352.71 o
   4   6   7      394.71      285.97    161.60 o
   6   6   7     3385.00     3828.12    199.01 o
   8   6   7     1649.97     2472.31    189.03 o
  10   6   7    29174.05    30453.66    492.70 o
  12   6   7    14186.99    14439.62    348.67 o
  14   6   7    10131.66    10655.38    324.67 o
  16   6   7      515.22      202.47    240.13 o
  18   6   7     1290.32     1093.27    278.79 o
  20   6   7    16337.18    16101.60    498.53 o
  22   6   7    13672.20    15224.77    499.67 o
  24   6   7     7142.89     7600.03    450.35 o
  26   6   7     8115.45     8020.13    492.35 o
  28   6   7      938.77      527.66    457.24 o
 -35   7   7    31078.81    30276.41   1052.60 o
 -33   7   7     3541.70     2175.40    541.07 o
 -31   7   7     7570.58     6956.84    599.07 o
 -29   7   7    57949.39    57599.89   1261.16 o
 -27   7   7   114217.84   112542.05   2161.39 o
 -25   7   7   132229.89   127222.77   2396.69 o
 -23   7   7    76303.13    74096.48   1504.64 o
 -21   7   7      370.76      547.89    305.92 o
 -19   7   7     9594.20    10439.05    436.76 o
 -17   7   7    22919.40    21926.14    585.18 o
 -15   7   7   142267.89   135619.52   3405.05 o
 -13   7   7   184450.98   179068.75   3061.18 o
 -11   7   7    78903.02    73744.48   1338.77 o
  -9   7   7    51030.61    47942.16    784.12 o
  -7   7   7     4663.31     5580.29    275.40 o
  -5   7   7    20316.70    20135.25    565.59 o
  -3   7   7    74234.16    71758.34   1087.16 o
  -1   7   7   132894.97   127231.12   2106.54 o
   1   7   7    60051.74    54267.18    843.22 o
   3   7   7    42873.98    38697.25    638.85 o
   5   7   7     2544.09     2760.65    232.97 o
   7   7   7     6759.84     6770.19    277.21 o
   9   7   7   117963.31   116634.55   1495.63 o
  11   7   7    47091.57    45029.55    733.38 o
  13   7   7    34527.61    33984.00    636.95 o
  15   7   7    20021.99    19452.07    531.84 o
  17   7   7     4104.44     4061.77    341.42 o
  19   7   7     2062.66     1883.49    347.14 o
  21   7   7     9629.64     9640.32    465.57 o
  23   7   7    11085.19    11622.73    567.01 o
  25   7   7    10150.85    10884.46    576.76 o
  27   7   7     4936.80     4659.93    531.16 o
 -32   8   7       42.99     -568.19    578.14 o
 -30   8   7    15042.36    12378.98    841.87 o
 -28   8   7    57004.62    52954.95   1309.89 o
 -26   8   7    82022.34    77596.44   1619.29 o
 -24   8   7    44687.80    42787.60   1049.89 o
 -22   8   7    16232.77    15901.87    635.86 o
 -20   8   7      697.90     1199.77    354.20 o
 -18   8   7    71770.87    67922.91   1350.15 o
 -16   8   7    88436.27    83694.56   1642.69 o
 -14   8   7   164273.11   158685.58   2916.11 o
 -12   8   7   105171.48   104660.54   2707.58 o
 -10   8   7    30260.04    30651.74    707.83 o
  -8   8   7       22.46      732.15    266.29 o
  -6   8   7    35118.33    36987.55    714.62 o
  -4   8   7    71442.75    70859.27   1143.92 o
  -2   8   7   130581.54   126094.63   1871.80 o
   0   8   7   111628.62   106051.35   1980.55 o
   2   8   7    37073.93    33678.42    639.97 o
   4   8   7     6346.81     6452.92    446.39 o
   6   8   7     1710.86     1756.87    259.24 o
   8   8   7    69399.86    65252.16   1003.10 o
  10   8   7    46937.09    43547.24    777.62 o
  12   8   7    42515.07    40753.38    749.01 o
  14   8   7    20146.44    19318.86    585.38 o
  16   8   7     2606.98     2801.14    376.46 o
  18   8   7     1882.45     1580.23    401.44 o
  20   8   7     2968.54     3924.12    452.45 o
  22   8   7    10212.31    10886.23    595.72 o
  24   8   7    12195.23    13518.61    799.32 o
  26   8   7      592.77     -578.27    578.27 o
 -31   9   7     6740.01     4534.30    722.82 o
 -29   9   7    37867.35    35135.70   1117.01 o
 -27   9   7    84819.95    79770.36   1723.07 o
 -25   9   7   102892.26    99056.84   2027.64 o
 -23   9   7    63396.72    62884.76   1422.53 o
 -21   9   7     8690.67    10247.61    586.51 o
 -19   9   7     9006.64     9272.30    518.51 o
 -17   9   7    21581.65    21229.46    689.98 o
 -15   9   7    73781.69    73005.94   1757.73 o
 -13   9   7    97289.83    99310.49   1940.81 o
 -11   9   7    53043.17    55949.96   1117.27 o
  -9   9   7     4389.92     6314.89    408.43 o
  -7   9   7     7341.42     8997.63    426.74 o
  -5   9   7    33745.55    34364.25    972.15 o
  -3   9   7    82075.00    78219.77   1607.55 o
  -1   9   7    47246.23    47861.38   1044.03 o
   1   9   7    32322.41    31262.69    656.53 o
   3   9   7      193.13      481.93    268.83 o
   5   9   7      632.08      710.75    281.30 o
   7   9   7    36269.34    35241.21    714.82 o
   9   9   7    16634.71    16900.28    502.48 o
  11   9   7    23140.22    22881.75    612.25 o
  13   9   7     6286.46     6146.80    420.08 o
  15   9   7      628.33      684.05    419.89 o
  17   9   7     1482.41      474.47    482.52 o
  19   9   7    12387.21    10860.45    629.39 o
  21   9   7    17489.30    18125.30    868.57 o
  23   9   7    10944.16     9815.35    764.83 o
 -28  10   7    56984.29    53050.13   1484.95 o
 -26  10   7    84884.68    81357.49   1976.53 o
 -24  10   7    73354.43    72081.50   2081.01 o
 -22  10   7    20965.67    22445.96   1283.02 o
 -20  10   7      322.35     1313.38    519.22 o
 -18  10   7    42550.71    41218.10   1020.39 o
 -16  10   7    72782.09    70816.29   1646.75 o
 -14  10   7    62368.64    64764.30   1505.62 o
 -12  10   7    76795.32    81719.22   1515.05 o
 -10  10   7    14609.24    18198.25    617.84 o
  -8  10   7      132.88     1953.10    380.37 o
  -6  10   7    14120.21    16698.63    559.81 o
  -4  10   7    72151.90    72436.54   1313.69 o
  -2  10   7    42644.20    44435.31    931.75 o
   0  10   7    51341.86    48939.35   1019.39 o
   2  10   7    10983.92    12252.97    557.77 o
   4  10   7     4157.13     4932.35    395.65 o
   6  10   7    12293.94    12428.09    516.12 o
   8  10   7    34656.80    34170.79    801.32 o
  10  10   7    13634.15    12400.26    586.06 o
  12  10   7    33989.11    31731.90    932.03 o
  14  10   7     4267.32     3753.21    578.55 o
  16  10   7       18.00     -543.99    543.99 o
  18  10   7     1759.80      -49.21    568.18 o
  20  10   7    11025.01     9450.70    870.95 o
 -23  11   7    18970.73    21137.79   1248.93 o
 -21  11   7      238.41     1303.51    571.12 o
 -19  11   7    16642.80    18360.56   1164.94 o
 -17  11   7    56256.14    56629.54   1360.02 o
 -15  11   7    72951.28    75485.22   1644.55 o
 -13  11   7    55852.59    57980.04   1398.49 o
 -11  11   7    32421.78    37487.44    960.56 o
  -9  11   7       61.06     2740.37    418.77 o
  -7  11   7    22593.38    27733.25   1219.25 o
  -5  11   7    50957.94    56491.91   1109.85 o
  -3  11   7    66104.59    73740.53   1415.80 o
  -1  11   7    38955.70    43080.66    989.96 o
   1  11   7    22170.40    28076.49    785.03 o
   3  11   7      518.17     2530.02    438.78 o
   5  11   7     8781.36     9062.80    578.60 o
   7  11   7    32211.12    27963.82    944.25 o
   9  11   7    29238.40    27302.56   1115.78 o
  11  11   7    29118.43    27992.29    985.02 o
  13  11   7     7920.93     8885.24    695.90 o
  15  11   7       60.07      565.51    660.69 o
  17  11   7     5700.92     4451.17    736.66 o
 -20  12   7      983.16     2925.87    905.55 o
 -18  12   7    22443.88    23460.55   1272.69 o
 -16  12   7    68673.46    68298.77   1671.77 o
 -14  12   7    56895.14    61368.77   1541.53 o
 -12  12   7    11452.89    16239.36    719.14 o
 -10  12   7     2157.98     6571.80    593.73 o
  -8  12   7     2737.98     6530.95    576.78 o
  -6  12   7    26036.01    30126.02   1113.60 o
  -4  12   7    46501.40    50783.26   1522.93 o
  -2  12   7    40016.67    45875.45   1114.98 o
   0  12   7    12523.92    16672.39    696.17 o
   2  12   7      410.34     2456.33    548.55 o
   4  12   7     9476.66    10652.74    988.42 o
   6  12   7    14559.68    14653.14    969.52 o
   8  12   7    26981.25    25968.40   1119.27 o
  10  12   7    40783.50    39895.02   1460.56 o
  12  12   7     1783.94     2931.78    682.52 o
 -11  13   7     2804.40     8055.45    778.43 o
  -9  13   7      716.56     4386.75    578.51 o
  -7  13   7    19750.52    22799.68   1352.78 o
  -5  13   7    40016.15    42813.55   1959.69 o
  -3  13   7    53728.95    58992.27   1905.06 o
  -1  13   7    28193.50    33561.50   1035.20 o
   1  13   7      271.54     2988.94    811.52 o
   3  13   7      636.64     1439.97    866.05 o
 -40   0   8   173816.13   170576.02   4962.41 o
 -38   0   8   127477.59   123828.07   3668.61 o
 -36   0   8    53205.18    51409.30   1700.92 o
 -34   0   8    40724.99    39827.49   1664.28 o
 -32   0   8   202443.31   205843.11   5902.47 o
 -30   0   8   392162.28   405698.50  12641.43 o
 -28   0   8   479682.69   503286.50  16724.24 o
 -26   0   8   396229.34   423878.75  13448.67 o
 -24   0   8    56634.52    58751.55   1764.33 o
 -22   0   8    28430.89    31419.96    915.73 o
 -20   0   8   354298.56   375611.16   7397.46 o
 -18   0   8   941801.25  1014466.50  19917.46 o
 -16   0   8  1094122.88  1188272.00  23304.62 o
 -14   0   8   527578.19   573015.19  15657.84 o
 -12   0   8    93902.78   101675.37   3364.62 o
 -10   0   8     2226.91     4902.48    720.95 o
  -8   0   8  4999837.50  4562318.50 270850.16 o
  -6   0   8  1770329.88  1755916.50  81269.35 o
  -4   0   8  1206084.88  1236841.00  17122.09 o
  -2   0   8   923481.13   956775.25  14596.50 o
   0   0   8   196235.67   197185.30   3042.63 o
   2   0   8   216961.45   239338.20   3907.40 o
   4   0   8   590749.75   614063.56   9940.89 o
   6   0   8   979523.25   978866.06  15823.06 o
   8   0   8  1385392.13  1410367.75  22752.42 o
  10   0   8   517323.88   523364.66   8961.59 o
  12   0   8   198614.48   195732.31   3403.19 o
  14   0   8    24789.69    28874.89    607.02 o
  16   0   8   172382.11   182100.89   3193.32 o
  18   0   8   568731.69   587435.25  10086.13 o
  20   0   8   416497.44   423319.22   8413.12 o
  22   0   8   328323.72   323945.72   6495.91 o
  24   0   8    28021.91    27353.25    797.30 o
  26   0   8     6078.68     6439.79    515.33 o
  28   0   8    73879.90    75154.87   1893.25 o
  30   0   8   118644.73   118946.19   2842.87 o
  32   0   8    93823.04    95887.52   2211.83 o
 -41   1   8   137540.95   135938.34   2864.93 o
 -39   1   8   144710.36   141793.77   3237.38 o
 -37   1   8    63843.27    62931.01   1563.86 o
 -35   1   8      542.71      824.83    368.64 o
 -33   1   8    58256.77    55944.89   1267.40 o
 -31   1   8   242935.22   245367.66   4574.31 o
 -29   1   8   416884.00   435873.41   9602.13 o
 -27   1   8   372433.88   388300.66   7733.40 o
 -25   1   8   172556.47   184101.06   3706.44 o
 -23   1   8       91.82      822.24    135.05 o
 -21   1   8   179671.06   192365.44   2704.03 o
 -19   1   8   815001.69   864478.94  12003.25 o
 -17   1   8   926490.75   983430.94  13130.64 o
 -15   1   8   940328.75   994643.50  15855.57 o
 -13   1   8   368149.88   371590.56   8506.50 o
 -11   1   8      363.27     1825.94    100.09 o
  -9   1   8   111501.45   109210.52   4203.23 o
  -7   1   8   642623.13   648665.19  13409.68 o
  -5   1   8  2253200.50  2205748.75  35089.50 o
  -3   1   8  1284220.75  1309121.50  14080.91 o
  -1   1   8   397337.75   405459.97   4510.78 o
   1   1   8    77580.79    78104.55    900.80 o
   3   1   8   392944.91   416749.53   4639.33 o
   5   1   8   733707.00   751016.13   8812.89 o
   7   1   8  1158404.50  1194074.63  14002.43 o
   9   1   8   609941.13   613327.94   7215.27 o
  11   1   8   253750.80   256472.98   3048.19 o
  13   1   8     1588.79     1711.38    164.86 o
  15   1   8   229134.42   234277.30   2802.97 o
  17   1   8   344338.25   357537.91   4244.32 o
  19   1   8   368150.50   373165.59   5069.44 o
  21   1   8   307644.78   306794.56   4195.70 o
  23   1   8    94100.50    92787.71   1365.65 o
  25   1   8       60.36      -13.00    278.03 o
  27   1   8    51110.66    52487.49    965.39 o
  29   1   8   152111.45   151477.61   2393.06 o
  31   1   8   133038.44   135311.05   2178.79 o
 -40   2   8   145109.78   140943.94   3245.92 o
 -38   2   8   121661.84   115359.76   2670.90 o
 -36   2   8    35869.78    35557.13   1009.45 o
 -34   2   8     8113.23     8273.50    446.66 o
 -32   2   8   130153.05   127070.26   2635.13 o
 -30   2   8   311084.56   316320.84   5865.28 o
 -28   2   8   391214.41   403028.00   7428.09 o
 -26   2   8   213781.98   222187.94   4126.23 o
 -24   2   8    65101.20    69035.17   1342.09 o
 -22   2   8     6119.29     7246.79    265.23 o
 -20   2   8   347088.25   369457.97   4948.97 o
 -18   2   8   728569.63   768134.88  10238.15 o
 -16   2   8   915706.56   949928.19  12140.30 o
 -14   2   8   496166.44   526064.81   7570.52 o
 -12   2   8    85413.33    84815.04   1165.33 o
 -10   2   8     3404.66     4918.02    152.66 o
  -8   2   8   214762.20   205192.86   3002.59 o
  -6   2   8   796999.81   772571.56  12390.22 o
  -4   2   8   847906.06   834315.56  10306.38 o
  -2   2   8   663397.50   669064.69   7865.36 o
   0   2   8    20039.26    19798.79    274.19 o
   2   2   8    36218.44    38743.28    498.27 o
   4   2   8   491928.94   514802.31   6047.02 o
   6   2   8   909850.25   934874.00  11322.97 o
   8   2   8   514641.16   512042.56   6226.90 o
  10   2   8   451168.41   456553.41   5751.03 o
  12   2   8    24557.10    24264.15    381.26 o
  14   2   8    83375.76    87674.13   1130.81 o
  16   2   8   231084.67   240938.27   2881.41 o
  18   2   8   342876.09   346445.19   4389.46 o
  20   2   8   238484.00   246570.86   3394.06 o
  22   2   8   130529.44   130460.52   1861.98 o
  24   2   8    23788.85    23163.27    528.06 o
  26   2   8    21912.60    22057.09    571.87 o
  28   2   8    88955.13    89248.73   1497.23 o
  30   2   8   141107.81   143842.33   2294.19 o
  32   2   8   122459.65   123462.58   2246.48 o
 -39   3   8   127174.91   121435.66   2829.97 o
 -37   3   8    35380.63    33235.25   1637.22 o
 -35   3   8      615.24      708.07    368.80 o
 -33   3   8    31481.36    30817.91    831.57 o
 -31   3   8   215096.38   211297.02   4271.21 o
 -29   3   8   376454.78   379084.72   7013.11 o
 -27   3   8   345742.25   352321.06   6510.12 o
 -25   3   8   155638.19   160055.58   2820.88 o
 -23   3   8     6342.86     7621.11    278.60 o
 -21   3   8    39151.93    38891.94    617.04 o
 -19   3   8   432818.41   452698.94   5853.26 o
 -17   3   8   768370.88   789013.69  10161.88 o
 -15   3   8   504650.94   522527.63   7008.56 o
 -13   3   8   276326.59   282528.75   3826.29 o
 -11   3   8    16828.15    18201.10    316.37 o
  -9   3   8   167501.73   159363.98   2605.33 o
  -7   3   8   573047.81   537566.88   8716.44 o
  -5   3   8  1336424.38  1265733.25  22962.16 o
  -3   3   8   789429.75   777330.50   9440.38 o
  -1   3   8   315815.09   322484.13   3824.21 o
   1   3   8        7.13      716.12     82.87 o
   3   3   8   220511.69   226542.41   2619.48 o
   5   3   8   420471.56   404780.72   4647.05 o
   7   3   8   643625.81   634519.75   7262.23 o
   9   3   8   598232.63   586346.31   7129.95 o
  11   3   8   184720.66   184607.00   2224.84 o
  13   3   8     1500.47     1234.61    138.85 o
  15   3   8    39920.29    42631.05    596.27 o
  17   3   8   270258.16   275010.84   3406.99 o
  19   3   8   325845.47   325298.97   4631.42 o
  21   3   8   209090.13   206482.84   2989.68 o
  23   3   8    53175.69    53890.99    877.97 o
  25   3   8     1302.22     1103.46    307.65 o
  27   3   8    35370.05    35340.05    757.99 o
  29   3   8    84462.98    82938.02   1504.07 o
  31   3   8   102682.75   100643.24   1885.62 o
 -38   4   8    74769.30    73219.22   1850.33 o
 -36   4   8    17065.10    17749.12    904.96 o
 -34   4   8     2789.82     2932.70    407.37 o
 -32   4   8    65942.37    65577.45   1571.91 o
 -30   4   8   204627.42   203019.11   4123.47 o
 -28   4   8   270385.16   268878.66   5017.03 o
 -26   4   8   157423.17   162368.41   2878.10 o
 -24   4   8    36356.95    36784.98    765.62 o
 -22   4   8    56435.01    55215.17   1061.04 o
 -20   4   8   192601.05   193950.70   3196.27 o
 -18   4   8   433289.47   436300.84   6408.06 o
 -16   4   8   657680.63   665572.06   9731.59 o
 -14   4   8   362258.28   355788.97   5789.40 o
 -12   4   8   171312.88   175473.02   2566.24 o
 -10   4   8   122370.98   123841.59   1822.81 o
  -8   4   8   603443.56   582359.38   7858.42 o
  -6   4   8   888130.50   836599.38  13303.11 o
  -4   4   8   717068.19   676727.06   8085.39 o
  -2   4   8   494015.75   475604.81   5793.33 o
   0   4   8    48042.76    48866.58    666.08 o
   2   4   8     4996.92     5470.66    156.78 o
   4   4   8   238100.38   242173.53   2888.88 o
   6   4   8   601780.50   617768.31   7264.46 o
   8   4   8   386035.75   379859.78   4497.43 o
  10   4   8   198071.94   199582.77   2477.94 o
  12   4   8     9786.15    10092.99    247.83 o
  14   4   8    14352.16    15642.32    327.62 o
  16   4   8   156847.47   160104.28   2164.04 o
  18   4   8   303013.63   300203.81   4287.51 o
  20   4   8   291796.63   286151.53   4098.08 o
  22   4   8    60193.63    61674.65   1024.44 o
  24   4   8     3351.13     3466.23    334.60 o
  26   4   8    17028.44    18161.23    574.29 o
  28   4   8    65059.54    63426.48   1221.70 o
  30   4   8    96424.02    98050.61   1839.26 o
 -37   5   8    46347.68    44304.86   1295.34 o
 -35   5   8    12148.04    11963.92    609.10 o
 -33   5   8     3837.62     3989.62    451.92 o
 -31   5   8    72889.91    72168.09   1640.07 o
 -29   5   8   135237.00   136638.25   2659.74 o
 -27   5   8   182855.58   184503.00   3285.07 o
 -25   5   8   107040.13   108895.44   2004.61 o
 -23   5   8     1150.02     1735.04    230.00 o
 -21   5   8    81628.02    82742.10   1462.49 o
 -19   5   8   130484.42   130846.12   2106.89 o
 -17   5   8   308095.69   305848.78   5288.67 o
 -15   5   8   276477.47   268261.56   3979.55 o
 -13   5   8   126621.52   118576.69   1695.99 o
 -11   5   8     2597.52     3140.82    194.98 o
  -9   5   8   112930.84   106921.73   1487.65 o
  -7   5   8   241988.27   223426.23   2985.14 o
  -5   5   8   344995.25   322974.72   4125.84 o
  -3   5   8   332894.44   334932.34   4129.21 o
  -1   5   8    93246.88    92471.92   1211.44 o
   1   5   8    11455.36    12486.24    266.98 o
   3   5   8   164774.00   166406.75   2022.16 o
   5   5   8   442050.44   440874.47   5221.72 o
   7   5   8   487856.13   492255.81   5819.00 o
   9   5   8   270113.31   271037.53   3243.01 o
  11   5   8     7809.88     7840.08    236.66 o
  13   5   8     2386.46     2451.43    192.16 o
  15   5   8   106403.14   107070.06   1495.98 o
  17   5   8   251636.86   247223.17   3427.65 o
  19   5   8   194438.09   197186.77   2879.82 o
  21   5   8   100936.02   104621.74   1618.10 o
  23   5   8     6688.11     7053.50    389.73 o
  25   5   8     6405.69     5849.11    421.44 o
  27   5   8    42021.11    42135.12    936.43 o
  29   5   8    85825.94    87493.29   1795.74 o
 -36   6   8    24368.90    23308.84    883.59 o
 -34   6   8        9.68      337.03    467.00 o
 -32   6   8    31426.47    29583.51    930.79 o
 -30   6   8    89281.52    87282.76   1964.65 o
 -28   6   8   137006.48   136474.52   2512.12 o
 -26   6   8   106023.16   101847.60   1927.52 o
 -24   6   8    93797.74    92111.87   1761.81 o
 -22   6   8     1558.14     1878.75    368.27 o
 -20   6   8    68007.88    67767.41   1351.29 o
 -18   6   8   118305.55   116141.77   2020.64 o
 -16   6   8   206993.28   204107.52   3647.56 o
 -14   6   8   190767.16   187420.84   2986.64 o
 -12   6   8    29634.29    30538.63    576.74 o
 -10   6   8    24105.69    20649.25    526.13 o
  -8   6   8   138018.13   128090.98   1730.69 o
  -6   6   8   232994.22   215283.41   2805.75 o
  -4   6   8   214927.64   198224.78   2594.06 o
  -2   6   8   165906.08   157399.02   2089.44 o
   0   6   8    12518.54    13619.76    327.41 o
   2   6   8    46263.22    44010.32    643.09 o
   4   6   8   175266.88   171431.58   2102.99 o
   6   6   8   284186.31   277356.38   3334.40 o
   8   6   8   211706.05   211210.81   2563.82 o
  10   6   8    97029.52    96250.47   1235.13 o
  12   6   8     6724.34     6897.60    260.72 o
  14   6   8    17891.38    17534.64    430.86 o
  16   6   8    84755.77    83923.79   1282.54 o
  18   6   8   106608.95   107363.72   1656.69 o
  20   6   8    76924.73    79590.73   1355.61 o
  22   6   8    17485.81    18274.51    556.34 o
  24   6   8      166.61     -278.11    400.02 o
  26   6   8    17204.58    17838.89    654.16 o
  28   6   8    50403.45    50557.06   1220.42 o
 -35   7   8     8667.65     8766.54    685.12 o
 -33   7   8     2405.37     1778.01    544.43 o
 -31   7   8    20888.11    19751.85    815.12 o
 -29   7   8    54836.16    50222.74   1337.22 o
 -27   7   8   109337.75   103127.25   1999.10 o
 -25   7   8    34048.00    31779.73    832.59 o
 -23   7   8    25740.25    25794.69    732.81 o
 -21   7   8    14232.69    14173.91    549.23 o
 -19   7   8    95186.98    90878.23   1777.34 o
 -17   7   8   125953.26   118638.60   2100.19 o
 -15   7   8   162037.94   156316.27   2695.17 o
 -13   7   8    77560.91    73213.88   1392.41 o
 -11   7   8       12.57      184.27    243.81 o
  -9   7   8    29019.11    27072.90    610.34 o
  -7   7   8   119402.70   112873.94   1672.73 o
  -5   7   8   168640.64   161518.30   2672.66 o
  -3   7   8   124484.75   115252.68   1644.71 o
  -1   7   8    57404.67    54922.73    883.84 o
   1   7   8     1074.14      960.42    208.76 o
   3   7   8    13842.00    14064.44    365.49 o
   5   7   8    81200.73    78386.90   1062.94 o
   7   7   8    43788.61    42318.50    655.07 o
   9   7   8    30432.34    31649.24    546.69 o
  11   7   8      419.55      730.17    234.87 o
  13   7   8     7636.80     8006.22    342.01 o
  15   7   8    52101.77    52702.50    951.37 o
  17   7   8    75101.30    75347.31   1304.86 o
  19   7   8    60458.50    59837.41   1161.91 o
  21   7   8    17062.46    18806.31    614.68 o
  23   7   8      212.29     -394.61    422.23 o
  25   7   8    10407.10     9144.98    568.19 o
  27   7   8    39234.14    38580.55   1075.82 o
 -32   8   8      371.58        9.93    582.59 o
 -30   8   8    11236.48    10007.23    706.85 o
 -28   8   8    23534.31    21067.43    798.92 o
 -26   8   8    35105.89    32345.49    913.36 o
 -24   8   8     5063.22     5148.44    478.30 o
 -22   8   8     9823.65    10410.14    548.22 o
 -20   8   8    19874.74    19332.85    688.81 o
 -18   8   8    23535.37    22309.67    726.76 o
 -16   8   8    27696.18    25397.05    731.11 o
 -14   8   8    35397.98    34689.98    841.16 o
 -12   8   8     7815.29     8238.94    456.87 o
 -10   8   8     1159.81     2410.79    313.47 o
  -8   8   8    10697.43    11538.57    440.46 o
  -6   8   8    59681.14    60115.34   1097.09 o
  -4   8   8    40598.37    41236.02    771.27 o
  -2   8   8     7104.79     8412.93    349.17 o
   0   8   8      566.19     1275.11    264.91 o
   2   8   8    17448.35    17211.84    455.78 o
   4   8   8    71333.19    64623.06    998.91 o
   6   8   8    58350.52    54184.51    873.75 o
   8   8   8    46495.26    46197.26    783.94 o
  10   8   8     1263.87     1449.09    290.98 o
  12   8   8     7761.80     7420.30    363.07 o
  14   8   8    55511.09    53411.53   1033.04 o
  16   8   8    74619.49    72344.63   1299.69 o
  18   8   8    55322.90    54691.02   1130.96 o
  20   8   8    21360.50    21019.22    695.13 o
  22   8   8      119.47     -239.60    478.15 o
  24   8   8     5668.17     3814.02    639.70 o
 -31   9   8     4240.03     4763.89    699.63 o
 -29   9   8    12297.48    12296.67    808.77 o
 -27   9   8    21022.32    21871.22    816.78 o
 -25   9   8    14959.01    14972.20    803.86 o
 -23   9   8     3048.88     3895.34    597.22 o
 -21   9   8     1926.60     2568.07    482.54 o
 -19   9   8     3428.27     4427.84    489.14 o
 -17   9   8    31164.53    31170.55    873.31 o
 -15   9   8    10657.20    12395.32    619.10 o
 -13   9   8     1023.38     2149.57    361.35 o
 -11   9   8     2794.29     4209.31    389.58 o
  -9   9   8     7178.59     8517.80    470.09 o
  -7   9   8    31223.86    29955.67    950.98 o
  -5   9   8    26082.33    26437.75    773.53 o
  -3   9   8    11109.12    13557.84    628.17 o
  -1   9   8     1736.56     2593.43    368.33 o
   1   9   8    19977.56    20534.64    606.04 o
   3   9   8    40637.03    38614.08    784.23 o
   5   9   8    26243.49    24398.81    580.71 o
   7   9   8    40932.02    38528.82    785.06 o
   9   9   8    15626.71    16026.55    530.15 o
  11   9   8      302.86      152.28    328.77 o
  13   9   8     9735.79     7792.12    450.05 o
  15   9   8    26879.92    22797.76    778.20 o
  17   9   8    20983.56    19999.93    804.50 o
  19   9   8     8533.87     6714.32    629.18 o
  21   9   8       38.12     -383.02    594.13 o
 -28  10   8     4793.16     4903.81    831.33 o
 -26  10   8    10227.40    11424.30    815.21 o
 -24  10   8     8368.46     8666.52    631.59 o
 -22  10   8     4376.17     5102.39    600.94 o
 -20  10   8     1036.07     1548.41    491.85 o
 -18  10   8    12407.88    14458.48    681.74 o
 -16  10   8    10179.19    12019.62    564.80 o
 -14  10   8     2334.82     4410.74    466.94 o
 -12  10   8       70.24     2490.66    408.27 o
 -10  10   8       33.10     1979.96    381.07 o
  -8  10   8      176.44     2362.51    361.99 o
  -6  10   8     9745.27    11845.00    495.49 o
  -4  10   8    18962.74    19905.52    763.47 o
  -2  10   8      410.50     1601.05    356.24 o
   0  10   8      445.16     1182.67    363.25 o
   2  10   8     2374.60     2643.23    386.32 o
   4  10   8     9638.19     9559.61    468.59 o
   6  10   8     2828.20     2726.04    383.49 o
   8  10   8      490.19      737.69    387.69 o
  10  10   8      330.25      326.15    417.29 o
  12  10   8    13969.96    11709.97    642.29 o
  14  10   8    29687.14    25561.92   1004.69 o
  16  10   8    18883.15    17576.65    900.94 o
  18  10   8     3595.60     3296.07    703.49 o
  20  10   8        9.64     -610.98    887.98 o
 -25  11   8    12177.79    12794.41   1529.37 o
 -23  11   8     9911.88    10863.37   1040.02 o
 -21  11   8     5529.78     6762.66    956.92 o
 -19  11   8     4114.89     4258.50    575.34 o
 -17  11   8      940.15     3957.91    546.30 o
 -15  11   8      148.47     2315.17    525.32 o
 -13  11   8       91.60     2915.80    539.99 o
 -11  11   8     3135.35     6285.33    503.69 o
  -9  11   8        8.00     2180.26    538.18 o
  -7  11   8      509.37     3343.40    443.79 o
  -5  11   8     1310.06     2786.92    398.60 o
  -3  11   8     1294.71     3520.20    499.09 o
  -1  11   8     3928.66     5640.01    491.85 o
   1  11   8     5885.31     7418.02    469.29 o
   3  11   8     2874.54     3500.77    465.55 o
   5  11   8     2341.63     3113.72    508.15 o
   7  11   8      745.07      753.79    537.34 o
   9  11   8    12481.34    11700.80    712.52 o
  11  11   8    11219.78     8945.04    743.66 o
  13  11   8    34093.79    31214.63   1143.45 o
  15  11   8    23137.33    20593.06    987.68 o
 -20  12   8     7062.34     8062.95    916.98 o
 -18  12   8     1988.47     4359.14    752.52 o
 -16  12   8     3583.64     6888.73    603.49 o
 -14  12   8       56.72     2571.79    599.45 o
 -12  12   8      201.37     3929.93    540.45 o
 -10  12   8     1440.94     4282.24    554.87 o
  -8  12   8     2397.29     5752.38    684.34 o
  -6  12   8     2807.90     5972.14    706.22 o
  -4  12   8     5909.43     9747.75    574.18 o
  -2  12   8     7234.39     9458.46    879.47 o
   0  12   8     4764.67     6982.76    533.51 o
   2  12   8     7650.71    10627.82    672.40 o
   4  12   8     5360.16     6103.48    596.25 o
   6  12   8       16.92      527.00    542.32 o
   8  12   8     3343.19     3360.46    670.90 o
  10  12   8     8902.83     6743.02    746.25 o
 -11  13   8      256.23     3937.14    795.85 o
  -9  13   8       40.69     4823.66    592.04 o
  -7  13   8      227.79     4948.49    824.10 o
  -5  13   8     3990.44     7827.99    760.71 o
  -3  13   8     6186.98     9799.57   1263.89 o
  -1  13   8     6229.87     9373.56    890.15 o
   1  13   8     2770.92     4926.39    810.65 o
 -41   1   9     1837.58     2488.13    453.17 o
 -39   1   9      271.88     1024.00    436.27 o
 -37   1   9      711.30      887.53    393.71 o
 -35   1   9    10091.19     9882.29    498.46 o
 -33   1   9     1148.00     1413.38    342.30 o
 -31   1   9       76.77      569.23    309.66 o
 -29   1   9      271.00     1053.58    282.32 o
 -27   1   9       17.05      687.73    270.05 o
 -25   1   9       34.42      188.76    192.49 o
 -23   1   9     2838.45     3572.37    152.93 o
 -21   1   9     4561.83     5135.67    149.12 o
 -19   1   9     3255.45     4200.27    241.26 o
 -17   1   9     3306.73     4122.91    204.97 o
 -15   1   9     4695.34     5250.42    273.68 o
 -13   1   9     3143.41     2795.39    115.48 o
 -11   1   9    27686.22    23745.49   1450.52 o
  -9   1   9     1811.41     1666.65    105.95 o
  -7   1   9    18206.57    16871.40    449.09 o
  -5   1   9    23189.15    25184.27    342.56 o
  -3   1   9    31664.50    32235.49    375.23 o
  -1   1   9      827.88     1154.95     61.53 o
   1   1   9     2183.78     2757.72     85.90 o
   3   1   9    19627.34    22233.39    291.92 o
   5   1   9    26124.92    29223.67    383.83 o
   7   1   9    19648.33    22336.35    335.94 o
   9   1   9    25846.70    30031.36    418.02 o
  11   1   9     4736.62     4688.69    152.04 o
  13   1   9     1290.52     1188.13    132.11 o
  15   1   9    56455.31    61272.95    799.06 o
  17   1   9    85140.55    82179.74   1046.78 o
  19   1   9    20471.89    20221.34    433.64 o
  21   1   9      707.29     1346.21    234.06 o
  23   1   9     1120.42      970.78    247.09 o
  25   1   9     3167.93     3113.97    322.42 o
  27   1   9     2776.64     2743.27    340.93 o
  29   1   9     1769.90     2096.60    366.96 o
  31   1   9     1494.10     1892.46    441.92 o
 -40   2   9       10.60      797.48    462.98 o
 -38   2   9     1747.22     1753.09    439.01 o
 -36   2   9     7712.65     7710.36    488.11 o
 -34   2   9    13975.42    13595.92    654.62 o
 -32   2   9     9621.95    10402.78    439.56 o
 -30   2   9     3847.79     5050.61    329.48 o
 -28   2   9      837.75     1525.70    239.84 o
 -26   2   9      244.55      466.54    199.45 o
 -24   2   9     7630.25     8148.25    296.70 o
 -22   2   9    16365.33    16554.60    325.67 o
 -20   2   9    22005.90    22894.91    363.95 o
 -18   2   9    19516.51    21525.33    369.87 o
 -16   2   9     6783.93     7309.61    298.57 o
 -14   2   9     1357.50     1476.89    110.16 o
 -12   2   9     3375.12     3230.85    191.59 o
 -10   2   9     6745.87     6792.95    168.63 o
  -8   2   9    40711.11    42587.88    562.13 o
  -6   2   9      918.03     1589.92     94.99 o
  -4   2   9     5071.58     4651.76    111.81 o
  -2   2   9     7462.77     9359.39    168.53 o
   0   2   9    45821.20    45004.84    536.41 o
   2   2   9    92489.63    94870.18   1148.24 o
   4   2   9     6861.10    10779.92    198.19 o
   6   2   9    21661.92    25989.02    379.65 o
   8   2   9    34049.56    41342.04    562.74 o
  10   2   9    10069.69     9166.04    216.56 o
  12   2   9    12905.01    12184.96    257.94 o
  14   2   9    44322.66    44707.44    609.77 o
  16   2   9    66699.88    68094.05    885.18 o
  18   2   9     6921.55     8342.51    269.24 o
  20   2   9    19517.08    19965.56    446.54 o
  22   2   9     2758.55     2869.73    260.13 o
  24   2   9     2146.66     1948.94    290.60 o
  26   2   9    15881.56    16771.64    511.43 o
  28   2   9    26897.57    29597.45    745.60 o
  30   2   9     5697.10     7526.07    474.82 o
 -39   3   9      543.60     1183.88    463.43 o
 -37   3   9      933.35      653.72    427.82 o
 -35   3   9     1615.49     2037.64    410.18 o
 -33   3   9     6241.71     7275.56    423.47 o
 -31   3   9     5530.24     6854.87    402.43 o
 -29   3   9     7423.32     8401.08    396.16 o
 -27   3   9        3.20      154.34    290.93 o
 -25   3   9     1419.60     1569.59    284.08 o
 -23   3   9     4091.42     4287.94    238.73 o
 -21   3   9    35292.82    36745.68    688.98 o
 -19   3   9    47369.86    50769.13    711.66 o
 -17   3   9     8172.42    10732.48    292.50 o
 -15   3   9      487.20      540.87    130.47 o
 -13   3   9     1637.72     1512.13    123.78 o
 -11   3   9    51992.23    49789.16    825.72 o
  -9   3   9    51876.38    50660.82    699.51 o
  -7   3   9   103664.73   109533.42   1953.69 o
  -5   3   9    14393.63    16480.83    408.47 o
  -3   3   9      842.83     1719.80     94.22 o
  -1   3   9    18016.67    16342.51    250.86 o
   1   3   9    23294.63    23078.82    325.04 o
   3   3   9   134362.45   142625.08   1713.14 o
   5   3   9   104383.38   108426.20   1320.22 o
   7   3   9    15080.45    18755.52    304.76 o
   9   3   9     1368.34     2041.91    142.93 o
  11   3   9     2506.61     2285.55    150.18 o
  13   3   9    66086.82    66857.16    889.17 o
  15   3   9    94842.94    98795.40   1244.08 o
  17   3   9    48749.82    52327.54    794.02 o
  19   3   9   120870.48   119005.54   1777.86 o
  21   3   9     6040.55     6749.44    318.68 o
  23   3   9      588.41      505.12    257.39 o
  25   3   9    19360.33    19964.07    559.81 o
  27   3   9    32383.07    32648.49    775.21 o
  29   3   9    26116.32    27150.51    733.85 o
  31   3   9    17722.58    18336.68    718.59 o
 -38   4   9     1695.04     1550.36    487.19 o
 -36   4   9     6990.71     7303.66    526.98 o
 -34   4   9     4713.56     5476.83    443.14 o
 -32   4   9    22193.04    22242.78    708.05 o
 -30   4   9    14658.30    16492.20    605.43 o
 -28   4   9     3676.21     4913.21    412.68 o
 -26   4   9     3554.54     3794.08    263.64 o
 -24   4   9    22709.48    22819.13    543.79 o
 -22   4   9    28576.07    28719.91    690.03 o
 -20   4   9    54285.24    54744.95    984.13 o
 -18   4   9    46164.97    46759.92    781.25 o
 -16   4   9     4881.98     7511.65    315.37 o
 -14   4   9     7398.84     7294.21    248.42 o
 -12   4   9    35970.03    30651.79    538.96 o
 -10   4   9    55034.30    46540.65    744.16 o
  -8   4   9   176355.73   163479.66   2350.13 o
  -6   4   9   249169.88   238256.45   3356.20 o
  -4   4   9    38478.33    38550.69    551.40 o
  -2   4   9     3869.27     4191.43    151.26 o
   0   4   9    33110.36    32690.12    460.78 o
   2   4   9   101881.73    99310.21   1225.36 o
   4   4   9   255570.97   269998.28   3215.49 o
   6   4   9   114513.95   117264.05   1437.13 o
   8   4   9   126063.29   130163.16   1588.59 o
  10   4   9    17040.62    18071.19    325.10 o
  12   4   9    12577.51    12012.32    272.74 o
  14   4   9    22461.60    23362.21    410.04 o
  16   4   9    41719.09    45665.00    721.29 o
  18   4   9    68531.77    72787.81   1157.09 o
  20   4   9    14500.62    17069.50    482.79 o
  22   4   9     2668.39     2358.51    296.71 o
  24   4   9     9676.56    10765.18    434.96 o
  26   4   9    37529.16    38393.39    853.17 o
  28   4   9    27886.86    28440.03    786.29 o
  30   4   9    48167.30    48563.02   1167.01 o
 -37   5   9     5777.48     5660.33    569.63 o
 -35   5   9     8058.74     8447.81    569.61 o
 -33   5   9    26933.15    25166.27    795.34 o
 -31   5   9    25151.79    24286.86    775.50 o
 -29   5   9    11105.62    11668.87    530.19 o
 -27   5   9      386.06     1114.25    351.66 o
 -25   5   9     1555.37     1332.98    279.31 o
 -23   5   9    15336.34    13797.72    444.95 o
 -21   5   9    49585.04    48457.30    927.93 o
 -19   5   9    71843.17    70125.30   1191.59 o
 -17   5   9    72527.82    71501.51   1284.31 o
 -15   5   9     2854.44     3576.16    223.98 o
 -13   5   9     1792.45     1499.81    177.23 o
 -11   5   9    17691.16    15882.49    369.64 o
  -9   5   9    64644.10    57108.20    856.24 o
  -7   5   9    84522.88    82763.09   1182.27 o
  -5   5   9    60464.17    59203.34    818.74 o
  -3   5   9     8749.50    10380.09    260.86 o
  -1   5   9    25176.34    24269.12    411.83 o
   1   5   9    27948.98    27364.38    428.34 o
   3   5   9    67659.37    67080.22    876.33 o
   5   5   9   220375.61   229858.41   2764.46 o
   7   5   9    66863.12    71626.45    932.42 o
   9   5   9     5379.65     6546.78    213.71 o
  11   5   9    14723.85    14275.29    321.07 o
  13   5   9   102707.68   100922.09   1322.07 o
  15   5   9    78016.70    80380.87   1163.26 o
  17   5   9   111548.59   119689.19   1737.14 o
  19   5   9    48785.00    53970.80    928.06 o
  21   5   9     5281.53     6024.21    347.80 o
  23   5   9      978.81      785.21    332.54 o
  25   5   9    33075.16    32877.54    830.69 o
  27   5   9    56769.42    58169.88   1222.46 o
  29   5   9    49153.78    49729.97   1203.50 o
 -36   6   9     2941.69     2640.70    530.35 o
 -34   6   9    17497.49    16054.04    713.07 o
 -32   6   9    23620.96    22423.96    831.47 o
 -30   6   9    18390.93    18440.56    726.39 o
 -28   6   9     7390.56     7295.13    500.62 o
 -26   6   9      985.79     1408.33    326.03 o
 -24   6   9     9147.24     9174.26    422.35 o
 -22   6   9    49400.97    48098.80   1027.22 o
 -20   6   9    34819.08    35448.75    826.59 o
 -18   6   9    64310.44    63130.89   1184.73 o
 -16   6   9    14414.09    14487.19    429.14 o
 -14   6   9     1111.50     1091.39    231.55 o
 -12   6   9    18576.83    16900.88    436.13 o
 -10   6   9   146976.63   138928.61   1915.53 o
  -8   6   9   103517.30    95312.89   1454.92 o
  -6   6   9    78581.73    73326.77   1087.03 o
  -4   6   9    20901.04    22293.36    442.77 o
  -2   6   9      449.65      565.79    170.99 o
   0   6   9    48620.96    46053.11    687.52 o
   2   6   9    99751.83    96597.40   1240.59 o
   4   6   9    72127.82    72630.57    963.26 o
   6   6   9    54883.82    56548.57    782.33 o
   8   6   9    32632.95    34825.84    543.73 o
  10   6   9     1062.81      635.59    187.86 o
  12   6   9    27276.93    27863.73    495.78 o
  14   6   9    69699.43    69579.49   1045.89 o
  16   6   9   179310.98   181541.02   2573.98 o
  18   6   9    95944.22    99374.47   1555.59 o
  20   6   9    39845.60    40319.82    867.81 o
  22   6   9      715.97      336.20    366.83 o
  24   6   9    20913.85    21625.57    705.66 o
  26   6   9    44836.91    46286.05   1140.92 o
  28   6   9    75876.07    77382.30   4469.91 o
 -35   7   9    14117.09    13528.19    750.64 o
 -33   7   9    16366.41    15513.06    754.37 o
 -31   7   9    25502.50    24690.83    913.21 o
 -29   7   9    14610.96    14276.97    809.63 o
 -27   7   9     7560.51     7454.81    503.94 o
 -25   7   9     7826.67     7922.41    464.37 o
 -23   7   9    28691.16    26618.26    721.18 o
 -21   7   9   129661.12   124340.70   2339.91 o
 -19   7   9    72524.98    71678.63   1543.37 o
 -17   7   9    47817.18    47094.40   1062.73 o
 -15   7   9    15271.60    15598.10    660.07 o
 -13   7   9     4608.45     4770.14    318.01 o
 -11   7   9   103644.44   100715.51   1742.69 o
  -9   7   9   210860.84   201829.39   3694.18 o
  -7   7   9   133129.55   122712.79   1735.26 o
  -5   7   9   126813.66   120275.72   1790.22 o
  -3   7   9    34093.36    32055.51    722.70 o
  -1   7   9      749.87      811.08    226.71 o
   1   7   9    79590.90    76762.23   1113.49 o
   3   7   9   168497.06   163442.70   2100.75 o
   5   7   9   325352.78   314240.63   4022.88 o
   7   7   9   102162.52   100239.02   1348.62 o
   9   7   9     9993.91    10078.45    324.40 o
  11   7   9       35.99      261.88    243.09 o
  13   7   9    35051.77    34070.21    673.13 o
  15   7   9    99486.55    98617.91   1628.27 o
  17   7   9   124041.54   121633.30   1961.07 o
  19   7   9    58116.90    58683.48   1159.02 o
  21   7   9     7888.20     6804.93    468.15 o
  23   7   9     2987.23     3585.98    515.47 o
  25   7   9    24433.34    23690.25    844.71 o
 -34   8   9    22675.72    22223.58    977.27 o
 -32   8   9    34575.61    32869.00   1136.14 o
 -30   8   9    26170.51    25029.48    992.62 o
 -28   8   9    17835.96    16379.19    802.79 o
 -26   8   9     2326.40     2408.01    454.72 o
 -24   8   9    31938.86    30935.00    881.43 o
 -22   8   9    85083.36    82318.04   1921.09 o
 -20   8   9    47216.18    45789.84   1086.39 o
 -18   8   9    33798.64    33644.43    888.63 o
 -16   8   9    58987.81    56856.90   1571.60 o
 -14   8   9    15477.33    16411.64    581.27 o
 -12   8   9    24478.21    25287.57    683.11 o
 -10   8   9    85863.71    86521.22   1553.20 o
  -8   8   9    95958.21    95456.73   1688.53 o
  -6   8   9   111105.80   107873.91   2215.74 o
  -4   8   9    43821.21    41022.30    970.94 o
  -2   8   9      598.52      599.03    252.75 o
   0   8   9    23639.07    21799.66    531.94 o
   2   8   9   243213.97   230643.67   3025.67 o
   4   8   9   123696.55   116935.75   1631.85 o
   6   8   9   116971.80   109576.35   1540.29 o
   8   8   9    68491.04    62377.20    976.04 o
  10   8   9      768.35      315.00    284.56 o
  12   8   9    21179.78    20487.02    529.19 o
  14   8   9    88928.86    86337.43   1486.71 o
  16   8   9   145760.34   144157.39   2315.43 o
  18   8   9   129809.75   127560.79   2323.32 o
  20   8   9    46377.14    45503.25   1079.66 o
  22   8   9     2224.57     1895.20    535.88 o
  24   8   9    12464.64    10744.20    815.31 o
 -31   9   9    14386.46    11821.03    828.39 o
 -29   9   9    19513.50    17759.48    909.72 o
 -27   9   9     6331.63     6888.36    613.64 o
 -25   9   9       40.96      164.43    468.03 o
 -23   9   9    19543.04    20622.33    760.17 o
 -21   9   9    23758.34    22794.19    793.33 o
 -19   9   9    58915.68    57360.23   1621.00 o
 -17   9   9    20398.13    20759.85    875.94 o
 -15   9   9    16150.50    16851.78    746.53 o
 -13   9   9     9982.54    10531.52    579.43 o
 -11   9   9    52435.80    53911.41   1098.01 o
  -9   9   9    91995.16    93541.32   1674.95 o
  -7   9   9   102759.98   101160.27   1785.31 o
  -5   9   9    44774.07    44695.73   1169.32 o
  -3   9   9    22974.85    22563.03    800.95 o
  -1   9   9     9734.76    10702.63    442.25 o
   1   9   9    28457.81    28067.10    879.58 o
   3   9   9   109026.25    99329.16   1668.84 o
   5   9   9   149847.69   135776.39   1955.76 o
   7   9   9    91039.69    82441.84   1445.97 o
   9   9   9    10688.79     8872.72    432.59 o
  11   9   9     2263.93     2642.03    379.24 o
  13   9   9    53099.19    51728.74   1352.19 o
  15   9   9   101588.09    96195.21   1875.96 o
  17   9   9   116306.05   109536.19   2209.35 o
  19   9   9    66587.23    62802.83   2292.01 o
  21   9   9    17095.69    15175.10    911.66 o
 -28  10   9     6749.49     6404.72    758.80 o
 -26  10   9     3927.40     4265.58    627.51 o
 -24  10   9     2427.53     3781.35    549.71 o
 -22  10   9    12190.47    14216.80    954.21 o
 -20  10   9    59319.50    59482.84   1855.63 o
 -18  10   9    71548.69    70352.11   2383.11 o
 -16  10   9    32790.05    33089.66    877.79 o
 -14  10   9     3857.88     5404.71    456.46 o
 -12  10   9     9192.13    11809.98    550.65 o
 -10  10   9    53277.08    54390.23   1179.40 o
  -8  10   9    98259.65   100237.23   1704.41 o
  -6  10   9   103221.24   101160.66   2254.73 o
  -4  10   9    83549.55    81458.22   1523.35 o
  -2  10   9     4026.75     5345.31    449.16 o
   0  10   9     9504.04    10903.19    659.74 o
   2  10   9    54239.68    54805.41   1152.21 o
   4  10   9    83960.52    78396.57   1432.27 o
   6  10   9    97789.08    87914.59   1766.78 o
   8  10   9    68886.05    61120.78   1256.45 o
  10  10   9     3313.98     2158.55    459.67 o
  12  10   9     8047.49     6819.08    577.15 o
  14  10   9    53900.50    48448.55   1371.09 o
  16  10   9    90783.99    78482.79   1892.48 o
  18  10   9    63177.95    53168.39   1497.06 o
 -25  11   9      559.32     1761.69    704.72 o
 -23  11   9     5443.90     7855.70    737.75 o
 -21  11   9    44768.45    45134.07   1184.13 o
 -19  11   9    79926.30    81318.78   1756.99 o
 -17  11   9    62040.45    63055.50   1561.94 o
 -15  11   9    19578.19    21584.04    799.62 o
 -13  11   9      306.99     3021.45    449.35 o
 -11  11   9     1652.48     5598.54    479.58 o
  -9  11   9    42765.27    47686.88   1106.10 o
  -7  11   9    87001.92    88697.91   1558.67 o
  -5  11   9    73680.39    73007.39   1380.38 o
  -3  11   9    22110.87    24217.00    945.92 o
  -1  11   9      333.20     1883.78    464.53 o
   1  11   9    15096.07    16241.88    600.37 o
   3  11   9    70616.81    69348.80   1545.37 o
   5  11   9   103986.23    99704.72   2401.57 o
   7  11   9    68097.26    62472.46   1481.98 o
   9  11   9    16858.74    14014.97    748.38 o
  11  11   9      849.36      195.53    622.45 o
  13  11   9    23049.91    21376.20   1080.13 o
  15  11   9    50162.18    45023.35   1520.03 o
 -20  12   9    29940.65    33914.41   2787.69 o
 -18  12   9    38312.72    39436.83   1120.85 o
 -16  12   9    14419.48    16659.39    910.08 o
 -14  12   9     2456.00     4749.29    538.34 o
 -12  12   9      997.40     4562.96    685.49 o
 -10  12   9    19287.54    26639.23   1267.10 o
  -8  12   9    61184.76    64926.66   1459.93 o
  -6  12   9    78463.95    82533.66   1755.85 o
  -4  12   9    40761.54    42070.70   1143.60 o
  -2  12   9     4288.51     7065.02    621.64 o
   0  12   9     8596.33    12017.86    636.04 o
   2  12   9    42104.45    46041.23   1147.77 o
   4  12   9    62267.87    58935.08   1439.43 o
   6  12   9    66852.07    63359.83   1518.30 o
   8  12   9    33899.91    31861.41   1230.30 o
  10  12   9    12782.31    10607.76    816.59 o
  -9  13   9    31402.46    37654.18   1450.83 o
  -7  13   9    51055.19    55315.39   1717.98 o
  -5  13   9    34574.08    40786.57   1242.56 o
  -3  13   9     8137.19    10208.10    609.74 o
  -1  13   9     2949.80     4893.19    605.95 o
   1  13   9     8316.73     8459.18   1970.61 o
 -40   0  10     4988.43     5728.76    647.90 o
 -38   0  10      334.81      537.59    505.33 o
 -36   0  10     3403.75     3002.65    628.05 o
 -34   0  10    19487.38    19453.96   1036.16 o
 -32   0  10    53508.73    52227.11   2001.72 o
 -30   0  10    24389.96    23680.13   1070.16 o
 -28   0  10    28662.20    29902.47   1032.55 o
 -26   0  10     1009.09     1532.10    274.72 o
 -24   0  10      539.83      883.09    173.95 o
 -22   0  10      352.87      805.06    134.54 o
 -20   0  10     7375.13     7888.23    244.02 o
 -18   0  10     2390.49     2627.06    134.24 o
 -16   0  10    11298.76    13223.77    509.79 o
 -14   0  10     1952.61     1969.12    132.32 o
 -12   0  10     8167.87     6104.07    817.08 o
 -10   0  10      470.68      800.30    100.11 o
  -8   0  10    36788.58    37405.19   2007.95 o
  -6   0  10    59157.22    61207.19   1072.65 o
  -4   0  10    41315.70    41631.13    643.35 o
  -2   0  10     7380.06     7518.15    188.12 o
   0   0  10     8924.78    10062.61    216.42 o
   2   0  10    32146.02    33804.16    606.94 o
   4   0  10    54587.39    56412.18    973.17 o
   6   0  10    48276.58    53150.23    928.64 o
   8   0  10    21191.59    24268.57    493.09 o
  10   0  10      529.95      668.44    159.39 o
  12   0  10    42807.25    43001.37    800.87 o
  14   0  10    11615.85    12977.36    379.34 o
  16   0  10   172623.44   176863.17   2956.17 o
  18   0  10   147775.78   152734.11   2748.37 o
  20   0  10    17375.39    19062.08    595.39 o
  22   0  10     3895.66     3714.91    380.34 o
  24   0  10    27895.33    26841.51    774.74 o
  26   0  10   104285.52   102610.66   2284.50 o
  28   0  10    84854.66    84462.59   2166.41 o
  30   0  10    19355.54    19075.73    894.24 o
 -41   1  10    10900.34    11150.82    617.49 o
 -39   1  10    16795.30    16093.58    670.05 o
 -37   1  10     9915.14     9091.78    505.83 o
 -35   1  10    28573.83    26817.93    807.66 o
 -33   1  10    24111.13    22167.66    710.30 o
 -31   1  10    23190.04    21423.51    731.49 o
 -29   1  10    11937.79    11945.25    461.69 o
 -27   1  10       23.09      -50.63    203.43 o
 -25   1  10      721.63      944.34    195.23 o
 -23   1  10    11943.59    12380.23    283.57 o
 -21   1  10    16597.82    17467.90    296.51 o
 -19   1  10      554.02      821.20    112.31 o
 -17   1  10     6778.59     6927.41    260.81 o
 -15   1  10      339.94      778.44     78.10 o
 -13   1  10     4562.28     4330.53    476.31 o
 -11   1  10     2513.15     2758.12    172.46 o
  -9   1  10     3890.15     4122.68    108.99 o
  -7   1  10      881.85     1206.20     72.87 o
  -5   1  10     1314.54     1576.55     61.06 o
  -3   1  10     1327.22     1521.38     65.74 o
  -1   1  10    17101.05    16504.42    233.25 o
   1   1  10    88599.45    89127.56   1021.41 o
   3   1  10    44051.65    44142.77    549.49 o
   5   1  10    70635.93    73076.90    879.52 o
   7   1  10    31381.46    32772.77    435.74 o
   9   1  10       78.45      346.49    109.07 o
  11   1  10    12313.24    12192.47    250.78 o
  13   1  10   124058.02   123705.82   1516.11 o
  15   1  10   107900.52   111064.53   1376.38 o
  17   1  10    22953.14    24499.28    410.89 o
  19   1  10    43681.88    44807.43    736.14 o
  21   1  10     4996.40     5541.76    284.39 o
  23   1  10    15474.10    15264.85    423.19 o
  25   1  10    37877.46    37213.53    759.27 o
  27   1  10    58385.64    57847.52   1114.66 o
  29   1  10    51161.99    51635.66   1117.41 o
  31   1  10    33726.04    35238.23    966.65 o
 -40   2  10     3730.18     3615.22    529.74 o
 -38   2  10     6208.40     5771.83    483.74 o
 -36   2  10     2188.48     2017.09    397.96 o
 -34   2  10    31040.34    29492.02    858.85 o
 -32   2  10    42102.78    40683.24   1048.07 o
 -30   2  10    11470.84    11664.22    440.77 o
 -28   2  10     4549.85     4829.59    297.59 o
 -26   2  10      213.35      455.68    196.22 o
 -24   2  10     9723.39     9767.28    317.52 o
 -22   2  10    32905.66    33836.88    556.58 o
 -20   2  10    11324.07    11336.01    233.66 o
 -18   2  10    20928.21    20602.39    580.52 o
 -16   2  10      305.43      528.89    140.96 o
 -14   2  10      162.66      344.69    112.37 o
 -12   2  10    11712.23    11792.00    367.98 o
 -10   2  10      249.74      318.96     96.15 o
  -8   2  10     1097.92     2181.35     83.89 o
  -6   2  10     2285.38     2992.22     99.86 o
  -4   2  10      144.30      461.58     70.04 o
  -2   2  10    17789.48    16085.80    247.15 o
   0   2  10    21795.60    20703.01    280.40 o
   2   2  10    20928.32    19702.33    276.75 o
   4   2  10    55900.76    57634.42    704.30 o
   6   2  10    17583.56    19076.61    297.13 o
   8   2  10     5957.01     7231.17    175.93 o
  10   2  10     3123.97     2705.65    141.22 o
  12   2  10    60685.06    58817.61    767.41 o
  14   2  10    42618.51    43041.86    596.06 o
  16   2  10    48071.22    49910.28    683.60 o
  18   2  10    32470.38    33789.96    574.66 o
  20   2  10     5930.26     6486.28    287.89 o
  22   2  10     4332.76     4171.56    280.54 o
  24   2  10    33128.06    32177.91    662.04 o
  26   2  10    67616.34    67211.91   1250.03 o
  28   2  10    49155.89    50064.70   1081.66 o
  30   2  10    44323.73    43562.09   1080.04 o
 -39   3  10     1829.61      699.60    448.47 o
 -37   3  10     4856.88     4374.32    467.36 o
 -35   3  10    28375.94    26834.28    837.33 o
 -33   3  10    21787.43    21684.10    715.85 o
 -31   3  10    22565.55    21830.25    643.36 o
 -29   3  10    11950.55    12310.26    467.84 o
 -27   3  10     1279.22     1100.42    268.68 o
 -25   3  10      343.88      329.48    237.86 o
 -23   3  10     6290.52     6486.87    275.49 o
 -21   3  10      260.86      253.91    146.63 o
 -19   3  10     3629.09     3708.01    170.17 o
 -17   3  10      113.05      253.40    149.13 o
 -15   3  10      104.38      336.96    143.78 o
 -13   3  10     1736.13     1620.27    140.92 o
 -11   3  10    11782.59    10633.25    285.43 o
  -9   3  10    46552.44    43867.90    634.91 o
  -7   3  10    59272.79    58029.61   1010.09 o
  -5   3  10    51740.01    51379.44    659.11 o
  -3   3  10    15536.62    14847.19    246.23 o
  -1   3  10    12953.09    13591.66    223.60 o
   1   3  10     7382.89     7292.52    170.03 o
   3   3  10    11504.61    11908.33    226.38 o
   5   3  10    48291.79    50229.81    671.42 o
   7   3  10    50098.92    50125.19    658.54 o
   9   3  10     7488.20     7986.24    206.79 o
  11   3  10      225.40      242.11    138.03 o
  13   3  10    17793.89    17797.52    339.89 o
  15   3  10    72134.55    71607.30    962.77 o
  17   3  10    56784.66    57354.36    861.93 o
  19   3  10     5292.45     6193.30    285.93 o
  21   3  10     2273.34     2088.33    261.37 o
  23   3  10     6912.57     6503.24    332.22 o
  25   3  10    29206.88    28035.71    698.79 o
  27   3  10    58515.96    57454.61   1187.02 o
  29   3  10    30699.49    29521.73    869.25 o
 -40   4  10     1829.92     1579.73    514.42 o
 -38   4  10     1265.16     1025.26    467.27 o
 -36   4  10    10948.47    10625.61    585.38 o
 -34   4  10    16006.72    15687.61    659.82 o
 -32   4  10    12009.35    12719.11    541.41 o
 -30   4  10     3623.29     4301.94    373.80 o
 -28   4  10      381.20       96.57    308.09 o
 -26   4  10    22536.90    23116.45    614.97 o
 -24   4  10    24469.51    24539.87    694.86 o
 -22   4  10      569.02      909.34    257.33 o
 -20   4  10     3488.97     3680.96    240.32 o
 -18   4  10     2342.49     3344.79    238.73 o
 -16   4  10     5391.21     5704.96    241.53 o
 -14   4  10     2317.25     2617.51    163.24 o
 -12   4  10    38497.10    39304.02    658.78 o
 -10   4  10      827.96     1054.00    138.97 o
  -8   4  10      289.97      556.79    114.00 o
  -6   4  10     4560.79     4951.92    159.91 o
  -4   4  10    10553.08    11298.77    244.09 o
  -2   4  10      282.04      464.53    105.86 o
   0   4  10      191.31      515.65    111.58 o
   2   4  10    56715.33    58393.45    756.42 o
   4   4  10    56731.33    57335.30    723.82 o
   6   4  10    34796.07    34634.16    478.84 o
   8   4  10    15785.67    16155.33    296.59 o
  10   4  10       51.93       50.51    141.56 o
  12   4  10     1701.80     1736.73    165.25 o
  14   4  10    22560.15    22320.82    394.81 o
  16   4  10   105653.76   100921.47   1416.22 o
  18   4  10    86878.45    82999.81   1301.85 o
  20   4  10    15755.31    14645.53    428.52 o
  22   4  10     1157.76     1170.00    297.44 o
  24   4  10     9481.25     8877.94    446.01 o
  26   4  10    12978.17    11477.56    529.10 o
  28   4  10    47908.86    46017.27   1116.23 o
 -39   5  10      692.71     -248.29    513.97 o
 -37   5  10     9314.19     7964.44    599.86 o
 -35   5  10    42845.94    40838.04   1169.60 o
 -33   5  10    15823.17    15122.24    660.10 o
 -31   5  10     3308.55     3049.45    409.68 o
 -29   5  10      180.69     -337.13    702.16 o
 -27   5  10    15400.93    15219.67    594.90 o
 -25   5  10    24730.55    24477.99    616.78 o
 -23   5  10    28766.49    30095.77    695.60 o
 -21   5  10    21977.64    22104.87    570.34 o
 -19   5  10     3196.66     3038.06    254.41 o
 -17   5  10     4139.29     4742.29    260.37 o
 -15   5  10    27643.49    28677.83    583.02 o
 -13   5  10    48550.17    43878.80    753.96 o
 -11   5  10     4325.00     3527.45    187.84 o
  -9   5  10    28546.05    28369.81    497.41 o
  -7   5  10     1877.82     2223.10    169.25 o
  -5   5  10     2823.91     3271.30    170.05 o
  -3   5  10     4759.81     5530.11    194.95 o
  -1   5  10     9576.58    10815.06    256.93 o
   1   5  10      649.63      834.79    142.39 o
   3   5  10    23990.67    25394.13    410.24 o
   5   5  10    21214.48    22991.29    390.42 o
   7   5  10     8526.59     9053.33    241.17 o
   9   5  10     1564.35     1655.49    171.26 o
  11   5  10       11.10       -3.95    170.91 o
  13   5  10     9689.05     9728.72    281.35 o
  15   5  10    30607.18    32731.43    586.08 o
  17   5  10    22247.69    22864.78    533.61 o
  19   5  10    11456.07    11770.80    406.79 o
  21   5  10     5006.07     5185.54    360.62 o
  23   5  10     1191.93      701.74    364.29 o
  25   5  10    15010.04    14375.47    630.12 o
  27   5  10    26429.03    25346.46    829.16 o
 -36   6  10    26794.81    24687.38    955.45 o
 -34   6  10    15281.08    15364.12    690.22 o
 -32   6  10    20932.18    20520.40    779.25 o
 -30   6  10     2634.81     2429.17    434.67 o
 -28   6  10     6385.28     5329.28    476.79 o
 -26   6  10     4110.44     3875.61    556.04 o
 -24   6  10    10339.63    11158.07    440.76 o
 -22   6  10    29722.30    29646.58    742.17 o
 -20   6  10    16748.05    17224.88    542.57 o
 -18   6  10     4925.66     5358.99    344.29 o
 -16   6  10     9648.84     9921.26    380.22 o
 -14   6  10    27765.05    26296.60    575.39 o
 -12   6  10     3217.24     2972.91    243.89 o
 -10   6  10     3716.55     4530.18    235.66 o
  -8   6  10    19446.87    19708.41    433.24 o
  -6   6  10    38744.94    37002.86    635.24 o
  -4   6  10    68652.94    67155.91    973.96 o
  -2   6  10    39414.43    39995.25    620.80 o
   0   6  10    25469.74    25009.03    442.01 o
   2   6  10     2340.32     2942.40    194.49 o
   4   6  10     4244.10     5080.59    220.64 o
   6   6  10    21201.07    21327.04    403.41 o
   8   6  10    35980.73    36001.89    560.41 o
  10   6  10    13993.28    13687.63    329.85 o
  12   6  10     5296.70     5344.58    267.78 o
  14   6  10     3944.70     4718.92    289.21 o
  16   6  10     3222.71     4374.42    334.79 o
  18   6  10    27556.02    25699.70    624.50 o
  20   6  10     5284.16     4818.94    401.92 o
  22   6  10      971.86      514.66    404.36 o
  24   6  10     1042.28     1352.11    468.42 o
  26   6  10    13883.29    14078.16    665.16 o
 -35   7  10    13767.91    13329.72    754.25 o
 -33   7  10     7640.80     7984.32    625.35 o
 -31   7  10       29.32     -264.29    482.19 o
 -29   7  10     6404.49     6592.71    572.81 o
 -27   7  10    22089.38    21379.53    827.95 o
 -25   7  10    35458.36    34623.95    875.27 o
 -23   7  10    40049.70    40651.28    968.23 o
 -21   7  10     6762.83     7040.09    432.34 o
 -19   7  10     5542.07     6321.73    413.06 o
 -17   7  10     7930.40     7880.35    383.22 o
 -15   7  10    66782.09    66135.20   1371.40 o
 -13   7  10    43204.96    41359.38   1003.81 o
 -11   7  10    17386.63    17105.69    495.81 o
  -9   7  10     9367.86     9233.07    388.18 o
  -7   7  10     9287.83    10107.25    425.60 o
  -5   7  10    20772.17    20991.38    587.98 o
  -3   7  10    72121.78    70719.49   1078.74 o
  -1   7  10    12580.63    12139.29    370.76 o
   1   7  10    16828.89    16791.60    406.70 o
   3   7  10     2944.07     3778.59    248.11 o
   5   7  10    15843.50    17008.00    406.53 o
   7   7  10    51059.70    50357.95    772.28 o
   9   7  10    40287.92    39900.71    655.67 o
  11   7  10    23055.22    21998.97    513.15 o
  13   7  10       26.25      213.49    276.93 o
  15   7  10     8060.81     7661.78    405.77 o
  17   7  10    10149.04    10024.90    448.66 o
  19   7  10    34469.56    31499.89    843.27 o
  21   7  10    11180.65    10308.26    555.93 o
  23   7  10     8115.32     8208.67    591.00 o
  25   7  10      728.73     1314.95    572.71 o
 -34   8  10    17470.55    17204.93    875.93 o
 -32   8  10     1286.12      912.25    576.08 o
 -30   8  10     6581.09     7034.40    648.17 o
 -28   8  10    34834.40    31625.77   1282.51 o
 -26   8  10    63598.89    63163.38   1484.41 o
 -24   8  10    79945.38    79183.80   1560.38 o
 -22   8  10     5304.84     5573.10    475.87 o
 -20   8  10      166.77      586.27    394.56 o
 -18   8  10    18048.93    18934.09    799.32 o
 -16   8  10    61915.83    62895.12   1961.96 o
 -14   8  10    52835.31    53356.98   1511.74 o
 -12   8  10    61505.03    60880.76   1243.24 o
 -10   8  10    44771.99    44682.14    951.77 o
  -8   8  10      576.14     1058.53    303.55 o
  -6   8  10     9536.87    10039.23    479.29 o
  -4   8  10    28117.24    27162.29    684.73 o
  -2   8  10    61006.23    57931.26   1116.80 o
   0   8  10     2693.88     2978.76    288.44 o
   2   8  10    14876.13    14638.58    484.66 o
   4   8  10     5942.67     6907.90    335.88 o
   6   8  10    15830.55    16214.89    450.91 o
   8   8  10    23990.50    23722.83    541.63 o
  10   8  10    13241.75    13176.43    451.91 o
  12   8  10     7053.62     6984.84    390.34 o
  14   8  10      670.77     1161.57    376.83 o
  16   8  10     3588.87     4037.40    439.51 o
  18   8  10     4480.29     4661.04    498.22 o
  20   8  10    12527.30    12508.53    681.53 o
  22   8  10     3717.52     2395.99    595.59 o
 -31   9  10      376.26      -25.95    634.57 o
 -29   9  10    15582.80    14344.58    854.02 o
 -27   9  10    22596.59    21728.47    963.27 o
 -25   9  10    47129.68    46599.29   1893.61 o
 -23   9  10    13799.31    13735.33    654.49 o
 -21   9  10    15054.15    14930.41    681.24 o
 -19   9  10      431.44     1767.99    437.23 o
 -17   9  10    42667.06    43660.60   1081.78 o
 -15   9  10    42901.58    44716.70   1099.67 o
 -13   9  10    53693.36    55506.34   1266.75 o
 -11   9  10    43067.37    44676.76    968.85 o
  -9   9  10      324.05     1383.05    336.96 o
  -7   9  10    22077.57    21500.54    829.96 o
  -5   9  10    46574.53    47825.07   1039.65 o
  -3   9  10    75520.52    72750.38   1590.49 o
  -1   9  10    75216.97    71973.27   1397.17 o
   1   9  10    25854.55    25146.08    625.75 o
   3   9  10     1325.28     1956.15    335.99 o
   5   9  10     1470.23     1861.77    346.74 o
   7   9  10    24916.20    22364.58    641.77 o
   9   9  10    43466.71    39537.97    848.65 o
  11   9  10    17927.67    15502.91    578.78 o
  13   9  10    14107.48    14420.52    777.96 o
  15   9  10      945.94     1716.23    527.46 o
  17   9  10     6943.74     6024.55    614.23 o
  19   9  10    14621.73    13432.11    818.56 o
  21   9  10    10556.37     9683.28   1078.32 o
 -28  10  10    36174.26    35966.33   1268.76 o
 -26  10  10    49570.32    50148.50   2125.83 o
 -24  10  10    37880.94    35901.61   1650.69 o
 -22  10  10    24488.51    24954.21   1065.87 o
 -20  10  10      194.38     1301.27    486.95 o
 -18  10  10    13751.98    15904.74    696.82 o
 -16  10  10    43140.96    45361.67   1126.49 o
 -14  10  10    88287.00    87910.05   1759.65 o
 -12  10  10    49304.62    52826.27   1344.16 o
 -10  10  10     9088.64    10628.27    697.75 o
  -8  10  10      167.43     2355.56    469.83 o
  -6  10  10     6722.56     8660.30    540.51 o
  -4  10  10    63057.13    62222.94   1481.96 o
  -2  10  10    57132.60    55472.77   1779.45 o
   0  10  10    56919.47    53581.38   1199.66 o
   2  10  10    15844.57    15410.37    872.39 o
   4  10  10      953.92     1376.66    408.66 o
   6  10  10    12222.45    13169.31    571.24 o
   8  10  10    29039.33    28249.06    845.10 o
  10  10  10    42963.63    39087.67   1038.60 o
  12  10  10    15810.31    15721.31    714.87 o
  14  10  10      478.03      164.49    622.10 o
  16  10  10      873.04       75.48    654.53 o
  18  10  10     6191.93     4658.03    744.77 o
 -25  11  10    53227.93    51478.36   1818.90 o
 -23  11  10    31996.60    34151.98   1562.57 o
 -21  11  10     2841.65     3204.66    688.85 o
 -19  11  10     7946.48    11081.90    738.62 o
 -17  11  10    24771.90    29217.45    927.12 o
 -15  11  10    57076.16    61568.75   1409.96 o
 -13  11  10   102148.20   104235.80   1970.33 o
 -11  11  10    36503.90    39116.76    982.94 o
  -9  11  10     7074.84    10783.14    557.54 o
  -7  11  10      687.83     3253.54    527.10 o
  -5  11  10    33483.12    37115.05   1011.95 o
  -3  11  10    27372.33    28645.58    803.51 o
  -1  11  10    71769.98    74315.34   1443.59 o
   1  11  10    40990.07    41370.39   1148.57 o
   3  11  10     3172.34     4614.05    458.79 o
   5  11  10      704.13     1606.97    436.40 o
   7  11  10    21538.04    21629.54    932.77 o
   9  11  10    42383.89    39547.37   1162.26 o
  11  11  10    37199.20    34882.06   1204.26 o
  13  11  10    19353.49    17339.49   1023.02 o
 -18  12  10    12727.35    16657.01    788.25 o
 -16  12  10    35527.40    40205.03   1118.67 o
 -14  12  10    64899.13    69137.18   1549.51 o
 -12  12  10    48154.06    52495.19   1532.78 o
 -10  12  10    17783.53    23400.93   1291.51 o
  -8  12  10      129.96     3552.21    596.80 o
  -6  12  10    20991.61    26478.12   1072.64 o
  -4  12  10    50272.98    54215.88   1229.03 o
  -2  12  10    60244.70    58516.23   1301.64 o
   0  12  10    40171.99    42478.23   1140.05 o
   2  12  10    14557.56    15722.58    812.12 o
   4  12  10     1866.26     3370.93    592.64 o
   6  12  10    17547.57    18220.89    837.34 o
   8  12  10    20731.50    20633.92    977.16 o
  -9  13  10     1938.67     4229.59   1345.78 o
  -7  13  10     6671.42    12231.83    881.07 o
  -5  13  10    33529.95    40152.06   1610.46 o
  -3  13  10    46702.02    51604.99   1385.69 o
 -41   1  11      208.28      645.08    437.29 o
 -39   1  11     2563.29     3225.74    457.15 o
 -37   1  11     8166.05     8658.97    619.33 o
 -35   1  11     5810.37     6605.75    662.07 o
 -33   1  11     5519.21     6690.21    444.10 o
 -31   1  11     4877.32     5117.36    378.05 o
 -29   1  11     3301.06     3899.39    335.15 o
 -27   1  11       21.75      425.18    227.10 o
 -25   1  11      699.02     1322.44    181.50 o
 -23   1  11      299.75      938.83    115.55 o
 -21   1  11     3435.75     4435.51    179.42 o
 -19   1  11     2253.73     2690.32    224.64 o
 -17   1  11     6458.40     8073.16    263.55 o
 -15   1  11     7175.56     7738.46    339.61 o
 -13   1  11    22137.88    21313.09   1381.52 o
 -11   1  11      994.43     1546.51     71.55 o
  -9   1  11     2694.63     2983.16    112.20 o
  -7   1  11      528.01     1020.06     57.12 o
  -5   1  11     2505.60     2872.65     75.39 o
  -3   1  11     4775.29     4893.87    110.16 o
  -1   1  11     8863.48     8965.00    162.45 o
   1   1  11    16514.75    16324.31    235.05 o
   3   1  11    16493.60    17127.32    257.75 o
   5   1  11     7444.13     7759.27    174.02 o
   7   1  11     4090.58     4610.95    140.54 o
   9   1  11      161.65      226.06    114.29 o
  11   1  11       34.94      301.53    128.54 o
  13   1  11     9257.35     9884.89    240.00 o
  15   1  11      612.96      938.31    163.55 o
  17   1  11      912.60     1010.31    176.48 o
  19   1  11     1838.15     1743.12    234.06 o
  21   1  11       72.50      127.29    240.99 o
  23   1  11        7.80      205.98    268.90 o
  25   1  11     1088.20     1029.88    378.47 o
  27   1  11     1506.35     2028.81    423.36 o
  29   1  11      339.19       30.22    455.25 o
 -40   2  11     7136.06     7341.40    536.34 o
 -38   2  11     8990.54    10239.54    605.17 o
 -36   2  11    17909.18    18814.12    682.97 o
 -34   2  11    16839.61    17390.72    626.62 o
 -32   2  11    11641.38    12147.41    502.65 o
 -30   2  11      262.33      565.20    271.54 o
 -28   2  11     3394.89     3872.12    300.99 o
 -26   2  11    22961.31    24811.98    618.77 o
 -24   2  11    66499.67    69359.92   1183.13 o
 -22   2  11    90479.14    93755.67   1417.63 o
 -20   2  11    43901.32    44110.81    906.94 o
 -18   2  11     6966.44     7312.30    234.35 o
 -16   2  11     7962.95     7796.11    219.20 o
 -14   2  11    80440.85    79393.18   1864.35 o
 -12   2  11    17899.96    16611.50    401.44 o
 -10   2  11   105298.36   101324.37   1424.97 o
  -8   2  11    18914.82    17201.66    331.97 o
  -6   2  11    23004.38    22035.19    466.77 o
  -4   2  11    11166.08    11444.56    197.60 o
  -2   2  11       37.82      161.91     77.43 o
   0   2  11    10049.07     9860.46    176.64 o
   2   2  11    17506.73    17278.62    256.18 o
   4   2  11      459.63     1141.80     98.56 o
   6   2  11    26465.14    28550.56    407.12 o
   8   2  11      494.15      753.89    121.52 o
  10   2  11      977.40      845.93    132.01 o
  12   2  11     8374.16     8877.06    227.29 o
  14   2  11     6944.62     7498.33    222.02 o
  16   2  11     3342.70     4146.70    202.98 o
  18   2  11     7657.86     8188.88    289.93 o
  20   2  11     3241.40     3098.73    267.56 o
  22   2  11      139.53      344.30    257.76 o
  24   2  11      794.42     1214.42    325.12 o
  26   2  11     1281.20     1830.95    430.70 o
  28   2  11     4723.44     4414.82    520.91 o
 -41   3  11       20.64     -282.70    461.53 o
 -39   3  11     3483.37     3550.21    477.23 o
 -37   3  11    26476.90    26662.13    863.01 o
 -35   3  11    31090.51    31834.92    919.70 o
 -33   3  11    24913.44    25004.70    768.34 o
 -31   3  11    11385.18    11179.55    488.65 o
 -29   3  11     1772.85     1944.34    280.31 o
 -27   3  11    22771.61    24486.21    705.74 o
 -25   3  11    80661.05    83173.18   1615.37 o
 -23   3  11    21861.54    21843.40    462.17 o
 -21   3  11    82829.52    81094.48   1383.89 o
 -19   3  11    13828.89    14314.24    294.89 o
 -17   3  11      222.49      232.27    184.00 o
 -15   3  11     6263.52     6345.60    261.57 o
 -13   3  11    51566.17    47626.48    713.53 o
 -11   3  11   122047.48   113272.81   1428.09 o
  -9   3  11   126308.95   120691.62   2001.11 o
  -7   3  11    70405.52    65738.16    982.76 o
  -5   3  11    20831.11    19452.12    296.00 o
  -3   3  11     7043.84     7140.30    169.27 o
  -1   3  11    29390.37    29438.77    398.48 o
   1   3  11   149066.36   150915.73   1770.59 o
   3   3  11    37922.28    34684.98    475.05 o
   5   3  11    51206.97    50409.13    658.17 o
   7   3  11    13334.67    13572.57    273.18 o
   9   3  11     2609.36     2763.58    159.78 o
  11   3  11     3905.65     4016.67    183.36 o
  13   3  11    24210.42    23804.19    409.99 o
  15   3  11    21735.70    23012.29    407.54 o
  17   3  11    18775.20    19136.65    403.38 o
  19   3  11    21368.82    22243.74    487.06 o
  21   3  11     5194.08     5516.25    321.81 o
  23   3  11      379.95      705.20    322.72 o
  25   3  11     2695.09     2795.03    445.64 o
  27   3  11     4954.65     5518.93    500.27 o
  29   3  11     2878.13     2491.41    539.90 o
 -40   4  11     1957.43     1963.04    511.16 o
 -38   4  11    14127.39    14471.17    850.32 o
 -36   4  11    56737.25    55997.66   1442.73 o
 -34   4  11    62193.05    62510.75   1549.32 o
 -32   4  11    44774.13    43960.24   1152.59 o
 -30   4  11     9137.86     9089.43    441.08 o
 -28   4  11       70.74     -282.25    282.25 o
 -26   4  11     8384.09     8912.18    412.20 o
 -24   4  11    47501.07    48508.74   1136.00 o
 -22   4  11   111281.42   114784.35   2209.65 o
 -20   4  11    35676.79    35633.82    662.76 o
 -18   4  11     9243.78     9423.82    285.83 o
 -16   4  11     4427.47     4742.91    239.80 o
 -14   4  11    38992.57    36000.23    819.69 o
 -12   4  11     8462.85     6652.71    226.00 o
 -10   4  11   160741.84   151657.03   2385.76 o
  -8   4  11    84131.59    83066.52   1152.73 o
  -6   4  11     6319.87     6044.04    175.28 o
  -4   4  11     5271.63     5475.44    168.00 o
  -2   4  11    35810.94    34568.80    487.30 o
   0   4  11    70993.32    67168.80    859.14 o
   2   4  11    62022.34    59559.91    751.64 o
   4   4  11    79435.18    77947.86    959.46 o
   6   4  11    34889.32    35518.40    506.87 o
   8   4  11     5968.14     6980.47    203.31 o
  10   4  11     2959.60     2918.88    173.36 o
  12   4  11    23963.58    22666.81    397.14 o
  14   4  11    13842.87    14830.26    330.57 o
  16   4  11    50015.76    49031.66    774.80 o
  18   4  11    13073.04    13711.91    408.61 o
  20   4  11     2726.39     2578.12    299.58 o
  22   4  11       32.72     -299.40    299.40 o
  24   4  11      793.30      602.16    388.77 o
  26   4  11     5720.97     6061.62    506.52 o
  28   4  11     1657.44     1330.89    536.20 o
 -39   5  11    20681.44    20644.28    853.78 o
 -37   5  11    43700.64    42222.03   1216.77 o
 -35   5  11    71536.05    70536.66   1762.43 o
 -33   5  11    61553.99    61086.20   1706.00 o
 -31   5  11    17285.24    17333.19    653.38 o
 -29   5  11      593.52      442.29    363.96 o
 -27   5  11    12640.09    11902.04    530.03 o
 -25   5  11    95689.25    93717.27   2023.87 o
 -23   5  11   105965.23   107977.37   1984.77 o
 -21   5  11   183361.55   182809.53   3259.50 o
 -19   5  11    93491.84    92029.12   1714.51 o
 -17   5  11      989.82      847.85    214.77 o
 -15   5  11     4492.12     4509.71    251.63 o
 -13   5  11    72884.93    68182.95   1081.53 o
 -11   5  11   219523.70   203925.84   2835.01 o
  -9   5  11    83313.24    77901.23   1163.58 o
  -7   5  11   132734.02   127043.84   1754.48 o
  -5   5  11    25362.45    24396.24    412.51 o
  -3   5  11      880.68     1235.18    139.46 o
  -1   5  11    19337.21    18219.66    337.17 o
   1   5  11    61296.88    59363.61    791.45 o
   3   5  11    89950.40    87957.76   1119.14 o
   5   5  11   123767.43   124832.87   1546.17 o
   7   5  11     4075.15     4316.17    198.44 o
   9   5  11      291.82      524.48    169.41 o
  11   5  11    15612.91    16417.69    359.37 o
  13   5  11    25105.16    26208.83    472.23 o
  15   5  11    55415.96    54443.57    853.03 o
  17   5  11    22478.46    22540.43    553.90 o
  19   5  11    19382.53    18955.96    525.14 o
  21   5  11      350.85       70.93    323.41 o
  23   5  11     1192.37     1329.28    408.85 o
  25   5  11     2442.39     2819.21    522.52 o
  27   5  11    29356.56    30548.67    964.78 o
 -38   6  11    49779.23    48754.02   1543.10 o
 -36   6  11    69363.39    66556.86   1736.35 o
 -34   6  11    71427.61    68574.59   1757.90 o
 -32   6  11    44465.50    44427.18   1175.47 o
 -30   6  11    13628.77    13226.15    632.26 o
 -28   6  11    23426.44    22399.60    776.82 o
 -26   6  11    57399.81    54093.23   1336.47 o
 -24   6  11   160649.38   157087.05   2855.74 o
 -22   6  11   177032.08   179011.09   3231.91 o
 -20   6  11    68607.92    67034.95   1341.17 o
 -18   6  11    36237.83    34952.67    821.06 o
 -16   6  11     7088.68     7048.61    343.76 o
 -14   6  11    95908.00    92825.07   1516.34 o
 -12   6  11   238584.91   231287.23   3516.74 o
 -10   6  11   143633.34   128824.68   1938.82 o
  -8   6  11   121051.00   109789.80   1548.20 o
  -6   6  11    45153.66    41204.22    684.93 o
  -4   6  11      176.40      144.79    161.89 o
  -2   6  11    32191.13    31864.65    548.15 o
   0   6  11    95634.27    93043.13   1238.99 o
   2   6  11   110779.53   107049.92   1404.23 o
   4   6  11   146793.33   143361.27   1833.55 o
   6   6  11    16761.91    15931.34    360.60 o
   8   6  11    15526.30    15287.24    361.54 o
  10   6  11     4031.92     4213.74    238.42 o
  12   6  11    21921.46    22096.76    482.28 o
  14   6  11    27778.95    28928.48    592.08 o
  16   6  11    49724.14    49100.93    919.77 o
  18   6  11    21829.41    22392.80    596.05 o
  20   6  11    12622.50    13291.63    557.13 o
  22   6  11      691.19      361.33    413.80 o
  24   6  11     1213.48     1483.03    522.09 o
  26   6  11     1665.25     1723.07    565.97 o
 -35   7  11    86535.20    82783.76   2127.64 o
 -33   7  11    72072.20    68797.36   1780.48 o
 -31   7  11    27482.66    26267.20    937.23 o
 -29   7  11     4057.20     3350.41    509.03 o
 -27   7  11    59993.84    57129.66   1451.23 o
 -25   7  11   119132.30   117663.59   2391.28 o
 -23   7  11    72166.68    71008.78   1451.74 o
 -21   7  11    31365.12    29520.22    790.79 o
 -19   7  11    65266.81    65152.50   1525.97 o
 -17   7  11     4602.94     4495.30    383.56 o
 -15   7  11    23122.81    22564.63    607.20 o
 -13   7  11    79917.52    76674.27   1482.97 o
 -11   7  11   109003.74   105216.77   1719.31 o
  -9   7  11    94619.71    90595.20   1657.94 o
  -7   7  11    46766.84    43418.00    806.22 o
  -5   7  11     2270.29     2442.42    264.71 o
  -3   7  11    12668.69    12577.30    390.22 o
  -1   7  11    57061.41    56317.57    843.49 o
   1   7  11   174159.42   170361.83   2185.44 o
   3   7  11    69915.25    68243.23    977.55 o
   5   7  11     4033.23     4353.77    259.39 o
   7   7  11    15479.32    15967.52    397.66 o
   9   7  11     7702.05     7698.11    307.86 o
  11   7  11    15575.96    15589.53    438.14 o
  13   7  11    31683.88    30852.95    647.63 o
  15   7  11    32858.74    32939.26    787.01 o
  17   7  11    17459.85    17977.66    596.61 o
  19   7  11     3955.70     3267.58    481.91 o
  21   7  11      516.60      399.18    485.84 o
  23   7  11     3856.50     3562.55    591.91 o
 -34   8  11    62268.17    62470.04   1656.41 o
 -32   8  11    38237.01    34780.61   1165.28 o
 -30   8  11     3651.02     3834.51    604.98 o
 -28   8  11     6748.77     6611.61    638.40 o
 -26   8  11    35695.14    35676.44   1133.38 o
 -24   8  11   149370.05   147323.28   2960.41 o
 -22   8  11   175588.58   173247.75   4053.62 o
 -20   8  11    43373.85    43583.06   1121.77 o
 -18   8  11    11529.84    11848.54    567.70 o
 -16   8  11     4745.54     5394.80    442.82 o
 -14   8  11    79469.29    75655.58   1462.50 o
 -12   8  11   110052.29   106678.66   1752.39 o
 -10   8  11   134501.17   130027.12   2821.05 o
  -8   8  11    62771.45    62642.00   1203.05 o
  -6   8  11    11772.92    11260.25    535.11 o
  -4   8  11       31.41      135.78    297.34 o
  -2   8  11    58776.54    55532.91   1150.88 o
   0   8  11    57088.43    55458.77    954.73 o
   2   8  11    32921.90    32586.82    674.58 o
   4   8  11    52907.05    51222.77    910.07 o
   6   8  11    18544.67    18221.92    499.89 o
   8   8  11      120.35     -277.12    277.12 o
  10   8  11    12519.52    12845.17    471.80 o
  12   8  11    26035.83    27370.62    743.76 o
  14   8  11    42189.79    41985.97    990.40 o
  16   8  11    26849.65    27471.97    811.00 o
  18   8  11     3246.02     3154.40    533.23 o
  20   8  11      422.52      336.21    512.78 o
  22   8  11       24.42     -462.50    568.72 o
 -31   9  11    14708.33    13378.63    855.75 o
 -29   9  11      222.47     1083.12    615.72 o
 -27   9  11    22947.02    21166.93    959.77 o
 -25   9  11    75669.20    74156.39   1614.10 o
 -23   9  11    96523.41    97693.37   2280.27 o
 -21   9  11   107475.41   105330.89   2697.73 o
 -19   9  11    33764.66    35398.86   1294.34 o
 -17   9  11      975.98     2128.34    440.53 o
 -15   9  11    29704.51    30458.78    871.08 o
 -13   9  11    96208.84    98691.84   1865.48 o
 -11   9  11   132736.33   135770.31   2450.82 o
  -9   9  11   101500.17   101431.16   1797.96 o
  -7   9  11    48201.17    49487.89   1185.57 o
  -5   9  11       79.63      351.51    335.52 o
  -3   9  11    14893.82    14746.09    629.80 o
  -1   9  11    44553.51    43205.81   1325.82 o
   1   9  11    78443.25    72637.52   1266.74 o
   3   9  11    97480.56    91055.73   1515.32 o
   5   9  11    37206.02    35079.18    753.21 o
   7   9  11     6012.35     5273.66    414.46 o
   9   9  11     1130.62      448.20    373.71 o
  11   9  11     7742.19     7319.49    486.75 o
  13   9  11    28334.89    27906.77    855.78 o
  15   9  11    17957.79    17819.58    783.99 o
  17   9  11     6088.51     5327.82    613.27 o
  19   9  11     9375.90     9506.74    693.34 o
 -28  10  11     3872.88     4791.60    721.75 o
 -26  10  11    39230.96    38950.52   2135.14 o
 -24  10  11    67563.41    66604.53   1949.52 o
 -22  10  11    67150.55    65767.57   1604.75 o
 -20  10  11    45387.45    48607.25   1973.32 o
 -18  10  11     1406.85     3282.98    489.80 o
 -16  10  11     3635.66     5991.87    516.99 o
 -14  10  11    26151.46    30269.46    893.01 o
 -12  10  11    64389.75    67086.36   1388.85 o
 -10  10  11    66954.21    70727.55   1501.91 o
  -8  10  11    52169.40    53823.92   1439.03 o
  -6  10  11     1389.10     2434.32    385.44 o
  -4  10  11     2307.13     2613.23    393.55 o
  -2  10  11    35150.86    33751.47   1069.77 o
   0  10  11    52905.64    51719.67   1176.41 o
   2  10  11    54875.51    53157.13   1251.18 o
   4  10  11    33938.22    33316.75    895.61 o
   6  10  11      728.42      287.69    446.32 o
   8  10  11    11395.72    10680.05    679.02 o
  10  10  11     5172.25     4321.00    543.54 o
  12  10  11    29807.14    29084.16    925.56 o
  14  10  11    16285.22    14738.87    938.04 o
  16  10  11     4238.20     2763.79    778.19 o
 -25  11  11    63425.34    63932.30   2988.94 o
 -23  11  11    54577.57    56537.57   1919.93 o
 -21  11  11    41255.36    43455.50   1164.17 o
 -19  11  11    11275.66    14336.08    736.98 o
 -17  11  11      945.92     2549.49    502.62 o
 -15  11  11    18611.75    22339.08    883.34 o
 -13  11  11    76138.13    79352.09   1689.38 o
 -11  11  11    55759.52    58694.38   1308.12 o
  -9  11  11    28217.00    32506.29    942.05 o
  -7  11  11     4611.50     7177.27    498.81 o
  -5  11  11     4249.63     5512.21    473.86 o
  -3  11  11    14546.37    16672.99    715.30 o
  -1  11  11    29827.00    31969.56   1205.08 o
   1  11  11    39457.45    40754.49   1222.73 o
   3  11  11    10004.62    11142.87    562.06 o
   5  11  11      167.65      -63.12    426.12 o
   7  11  11     5730.93     4787.15    617.06 o
   9  11  11    28668.71    26327.96    972.76 o
  11  11  11    18313.48    16941.37    923.72 o
  13  11  11    23983.71    23424.55   1162.57 o
 -18  12  11      554.49     3021.64    549.02 o
 -16  12  11    17460.79    19792.86    803.13 o
 -14  12  11    44861.09    50399.54   1260.22 o
 -12  12  11    44180.52    52061.65   1283.26 o
 -10  12  11    36213.06    40319.24   1023.00 o
  -8  12  11     8942.51    12496.79    766.61 o
  -6  12  11      300.58     1997.13    510.69 o
  -4  12  11    20455.96    21711.21    862.34 o
  -2  12  11    45300.42    46065.70   1159.93 o
   0  12  11    27039.33    29041.47   1041.66 o
   2  12  11    20225.29    20679.99    793.73 o
   4  12  11     1474.13     2339.14    547.56 o
   6  12  11      379.15      298.56    571.46 o
 -42   0  12     1203.97      857.05    577.45 o
 -40   0  12    66208.39    64160.56   2051.96 o
 -38   0  12   173008.06   166185.33   5868.99 o
 -36   0  12   190628.92   186771.11   6531.13 o
 -34   0  12    87925.05    85517.45   3106.24 o
 -32   0  12    16834.92    17492.12    900.15 o
 -30   0  12    19314.51    18909.18    881.68 o
 -28   0  12    86933.51    87296.95   3087.69 o
 -26   0  12   216615.38   224594.08   7685.19 o
 -24   0  12   362630.66   385605.63   9487.20 o
 -22   0  12   145709.47   157966.19   3128.72 o
 -20   0  12     3256.40     4560.77    258.05 o
 -18   0  12    59946.02    60589.14   2039.16 o
 -16   0  12   402648.63   413746.47  15324.05 o
 -14   0  12   540124.25   464005.44  23791.45 o
 -12   0  12   322913.84   317350.44  19601.72 o
 -10   0  12   199798.59   208039.75  10846.44 o
  -8   0  12     2560.83     5316.13    320.18 o
  -6   0  12    56207.55    60103.48   1012.50 o
  -4   0  12   365059.78   385223.81   5898.18 o
  -2   0  12   651875.81   675809.63  10841.85 o
   0   0  12   454596.16   468535.16   7607.89 o
   2   0  12   120038.80   114091.14   1899.37 o
   4   0  12     2758.71     3251.78    196.30 o
   6   0  12    26104.78    27259.28    544.68 o
   8   0  12   223868.25   236115.73   3881.73 o
  10   0  12   352237.34   356165.19   5823.38 o
  12   0  12   198813.56   202787.31   3359.60 o
  14   0  12    61756.44    64504.32   1167.15 o
  16   0  12      696.22      925.99    244.62 o
  18   0  12    27562.56    28316.12    745.16 o
  20   0  12   122880.42   124017.38   2442.53 o
  22   0  12   137477.36   134515.45   2871.50 o
  24   0  12   107163.76   106307.35   2345.42 o
  26   0  12    39707.61    39575.37   1394.71 o
  28   0  12     1268.01      475.96    640.74 o
 -41   1  12    28893.46    28544.09    919.55 o
 -39   1  12    81607.48    80113.80   1911.45 o
 -37   1  12   159367.19   154948.69   3447.94 o
 -35   1  12   165596.13   165627.58   3666.17 o
 -33   1  12    61507.84    62571.90   1656.10 o
 -31   1  12      178.32      396.22    330.68 o
 -29   1  12    98319.24    97881.09   2446.83 o
 -27   1  12   177060.41   176583.33   4306.43 o
 -25   1  12   388441.84   403706.25   7409.04 o
 -23   1  12   377246.78   395967.38   5779.71 o
 -21   1  12   103602.96   107634.67   1588.69 o
 -19   1  12     1594.83     2587.38    266.43 o
 -17   1  12   197528.06   203441.44   3986.08 o
 -15   1  12   212724.73   194722.94   6163.50 o
 -13   1  12   381180.09   321551.31   7907.61 o
 -11   1  12   541534.88   557323.38  10899.85 o
  -9   1  12   275282.41   283384.97   5749.47 o
  -7   1  12    29992.45    34515.99    429.49 o
  -5   1  12   100870.98   107321.42   1183.86 o
  -3   1  12   545832.25   568442.13   6478.49 o
  -1   1  12   649948.25   661664.81   7566.62 o
   1   1  12   193238.00   193342.31   2182.14 o
   3   1  12    87575.73    86173.49   1030.84 o
   5   1  12     6764.44     8403.23    189.74 o
   7   1  12   140976.13   146650.27   1726.72 o
   9   1  12   343268.97   348974.22   4031.45 o
  11   1  12   333281.84   341808.28   3955.50 o
  13   1  12   163349.16   165494.95   1959.38 o
  15   1  12     4913.93     5642.55    208.81 o
  17   1  12      673.26      716.87    187.23 o
  19   1  12    65499.65    65048.99    978.81 o
  21   1  12   113853.15   113222.66   1664.17 o
  23   1  12   113811.63   112078.27   1732.29 o
  25   1  12    59514.80    56672.36   1171.00 o
  27   1  12     2457.07     2268.89    473.84 o
  29   1  12     2189.84     1257.91    493.59 o
 -40   2  12    54641.26    53082.89   1379.28 o
 -38   2  12   120021.52   118005.15   2793.41 o
 -36   2  12   135854.25   134613.97   3022.98 o
 -34   2  12    87735.22    87339.01   2018.20 o
 -32   2  12     8542.97     9427.19    433.28 o
 -30   2  12    12273.01    11987.44    475.25 o
 -28   2  12   197448.42   198401.92   4327.23 o
 -26   2  12   261872.22   271392.63   5397.08 o
 -24   2  12   335875.97   346452.16   6366.95 o
 -22   2  12   268754.81   278713.28   4081.90 o
 -20   2  12    26215.71    27188.19    490.80 o
 -18   2  12    49265.07    49426.88   1310.24 o
 -16   2  12   201388.66   192269.36   2967.39 o
 -14   2  12   762489.19   734758.56  17851.65 o
 -12   2  12   621174.69   603996.88  11676.04 o
 -10   2  12   169979.14   168839.72   2801.55 o
  -8   2  12    52512.15    51320.63    777.71 o
  -6   2  12    64416.15    67199.27    831.86 o
  -4   2  12   282559.28   284847.94   3366.18 o
  -2   2  12   470811.28   480484.25   5839.05 o
   0   2  12   253216.28   249263.48   2799.84 o
   2   2  12   318927.75   327949.97   3672.22 o
   4   2  12     4453.36     4498.02    142.42 o
   6   2  12    16710.10    17600.63    289.53 o
   8   2  12   206570.89   210284.63   2519.36 o
  10   2  12   293683.06   294352.09   3504.70 o
  12   2  12   175944.69   176055.25   2133.20 o
  14   2  12    91884.43    92043.32   1166.01 o
  16   2  12     2995.55     2992.39    200.87 o
  18   2  12    28848.97    29391.42    562.43 o
  20   2  12    88879.55    90201.57   1408.14 o
  22   2  12   101692.62   103957.30   1610.99 o
  24   2  12    61157.58    59443.91   1187.74 o
  26   2  12    15986.60    15004.75    660.14 o
  28   2  12      967.45      753.90    482.46 o
 -41   3  12    11728.13    11862.48    642.69 o
 -39   3  12    74505.29    70866.48   1956.31 o
 -37   3  12   103922.59   102792.68   2378.72 o
 -35   3  12   120074.54   117110.27   2661.57 o
 -33   3  12    55250.71    55676.95   1364.45 o
 -31   3  12      256.26      359.91    295.08 o
 -29   3  12    35333.91    34437.54    904.43 o
 -27   3  12   203495.13   206408.03   4139.63 o
 -25   3  12   198017.42   204651.94   4106.10 o
 -23   3  12   146329.77   147870.67   2448.33 o
 -21   3  12    62902.09    64819.61   1130.50 o
 -19   3  12     4606.44     5940.51    217.49 o
 -17   3  12   108525.16   105646.41   1977.75 o
 -15   3  12   387167.25   394437.13   6962.91 o
 -13   3  12   478547.56   469480.38   7470.14 o
 -11   3  12   283190.28   267192.66   4097.37 o
  -9   3  12    81552.99    79076.09   1490.75 o
  -7   3  12     2115.59     2600.63    128.01 o
  -5   3  12   202779.00   212561.81   2547.18 o
  -3   3  12   320687.81   316516.41   3748.96 o
  -1   3  12   375641.59   374230.81   4434.21 o
   1   3  12   253926.88   255588.64   2879.18 o
   3   3  12    41818.11    41087.08    521.87 o
   5   3  12     8143.33     9107.35    206.87 o
   7   3  12   134929.95   138625.94   1688.50 o
   9   3  12   189164.22   189076.92   2280.29 o
  11   3  12   186886.61   187448.50   2266.71 o
  13   3  12    84262.63    82294.55   1055.00 o
  15   3  12    17199.82    17547.80    356.87 o
  17   3  12    35006.06    34118.20    622.58 o
  19   3  12    97172.35    98636.35   1520.05 o
  21   3  12   114261.29   113647.47   1811.77 o
  23   3  12    98468.51    97148.42   1771.51 o
  25   3  12    28533.67    28604.81    876.43 o
  27   3  12     7334.13     6795.86    572.99 o
 -40   4  12    44085.03    43249.85   1241.04 o
 -38   4  12   111320.96   110214.17   2567.74 o
 -36   4  12    90462.78    87151.34   2096.78 o
 -34   4  12    74923.41    72865.59   2470.59 o
 -32   4  12    11927.92    11729.01    529.97 o
 -30   4  12     2540.78     2589.77    332.27 o
 -28   4  12    82022.57    82766.41   1776.03 o
 -26   4  12   275006.69   274432.59   5496.85 o
 -24   4  12   157955.36   158185.66   3226.54 o
 -22   4  12   106062.73   106748.46   2072.62 o
 -20   4  12    35844.79    36188.50    774.34 o
 -18   4  12    14415.07    14776.66    387.66 o
 -16   4  12   131646.59   129183.93   2059.52 o
 -14   4  12   260491.77   251276.98   3596.26 o
 -12   4  12   277032.75   267574.50   4633.65 o
 -10   4  12    27572.91    23543.63    452.99 o
  -8   4  12     7540.29     7863.59    306.61 o
  -6   4  12    34462.32    32157.19    491.84 o
  -4   4  12   276515.03   270889.03   3332.70 o
  -2   4  12   245440.73   242327.11   2821.33 o
   0   4  12   417973.72   419013.19   4707.06 o
   2   4  12    53272.03    53705.24    688.58 o
   4   4  12     5963.42     7160.01    193.43 o
   6   4  12    98192.68   101290.52   1229.20 o
   8   4  12   211049.25   214327.91   2588.45 o
  10   4  12   161076.52   164065.77   2008.14 o
  12   4  12   156243.17   152251.98   1875.52 o
  14   4  12    53146.82    54290.16    754.76 o
  16   4  12       35.79      453.48    229.26 o
  18   4  12    35503.79    36712.95    731.41 o
  20   4  12    66925.30    66963.72   1213.13 o
  22   4  12    93047.30    94948.69   1644.14 o
  24   4  12    39337.49    37811.27    954.31 o
  26   4  12    12439.50    12445.75    664.25 o
 -39   5  12    30491.18    30071.34   1175.91 o
 -37   5  12    60150.58    57576.84   1523.40 o
 -35   5  12    46991.46    45569.95   1260.37 o
 -33   5  12    30287.86    28951.80    921.91 o
 -31   5  12     1089.45     1115.02    503.70 o
 -29   5  12    16433.72    17000.11    694.99 o
 -27   5  12   128358.69   128036.26   2693.02 o
 -25   5  12   211416.31   210294.41   4287.80 o
 -23   5  12    99478.09    97287.63   2104.16 o
 -21   5  12    29022.38    29616.29    694.06 o
 -19   5  12      407.74      601.27    228.99 o
 -17   5  12    69031.55    66409.30   1238.48 o
 -15   5  12   244341.63   229029.19   3460.53 o
 -13   5  12   137309.42   120499.44   1894.82 o
 -11   5  12   253561.02   239948.42   3447.72 o
  -9   5  12    40281.81    39456.89    608.81 o
  -7   5  12     2177.44     2545.92    171.35 o
  -5   5  12   121571.73   117805.63   1515.29 o
  -3   5  12   182190.30   178595.28   2241.81 o
  -1   5  12   234869.30   234423.97   2822.90 o
   1   5  12   169139.89   167260.03   2040.89 o
   3   5  12    18207.07    18813.90    349.76 o
   5   5  12     1612.69     2170.33    174.46 o
   7   5  12    95754.39    97748.73   1239.83 o
   9   5  12   104748.98   105145.23   1373.60 o
  11   5  12   141398.63   141129.48   1862.94 o
  13   5  12    48242.57    51188.57    772.15 o
  15   5  12    15789.38    15476.85    419.14 o
  17   5  12     5488.13     5475.83    346.55 o
  19   5  12    26178.46    25754.78    664.78 o
  21   5  12    47474.07    47662.71   1030.76 o
  23   5  12    37273.00    35506.56    934.01 o
  25   5  12    15271.62    15668.95    728.22 o
 -38   6  12    30092.07    30547.27   1156.22 o
 -36   6  12    46690.47    44987.82   1318.77 o
 -34   6  12    20764.80    20157.28   1102.52 o
 -32   6  12    18163.71    17418.21    718.61 o
 -30   6  12     6449.39     5813.54    498.47 o
 -28   6  12    12996.17    12040.67    592.18 o
 -26   6  12    55121.29    52583.78   1306.00 o
 -24   6  12    93189.55    90412.90   2063.49 o
 -22   6  12    21111.20    22155.47    629.37 o
 -20   6  12      571.93      861.01    281.65 o
 -18   6  12     4653.05     4646.70    348.03 o
 -16   6  12    98403.77    91724.03   1679.79 o
 -14   6  12   204458.36   197607.89   3179.02 o
 -12   6  12   129480.82   117962.15   1877.83 o
 -10   6  12    46318.71    39953.68    771.72 o
  -8   6  12      218.02      339.14    208.98 o
  -6   6  12    12914.49    12413.93    355.71 o
  -4   6  12   120362.66   115924.84   1567.95 o
  -2   6  12    78189.02    76663.75   1084.38 o
   0   6  12    68906.85    67367.73    938.57 o
   2   6  12    20883.55    22011.61    424.91 o
   4   6  12    14670.64    15139.00    355.66 o
   6   6  12    42770.82    42289.53    653.16 o
   8   6  12    60117.08    60040.86    860.31 o
  10   6  12    55368.44    56782.19    826.79 o
  12   6  12    39101.46    40180.75    694.70 o
  14   6  12    10977.99    11465.85    403.84 o
  16   6  12    13091.27    13118.72    486.90 o
  18   6  12    44204.14    43820.95    957.09 o
  20   6  12    51147.32    51278.98   1166.02 o
  22   6  12    48789.45    49627.93   1250.86 o
  24   6  12    24362.11    26011.02    912.27 o
 -35   7  12    33362.11    34487.40   1192.20 o
 -33   7  12     6187.21     6140.31    598.94 o
 -31   7  12     4871.33     4651.97    550.15 o
 -29   7  12    24804.46    22520.13    858.68 o
 -27   7  12    44706.23    43946.81   1218.57 o
 -25   7  12    28422.88    27571.09    921.84 o
 -23   7  12    47180.04    44808.92   1096.99 o
 -21   7  12    12600.60    13473.13    535.94 o
 -19   7  12      381.28      821.13    332.95 o
 -17   7  12     9920.18    11273.74    501.84 o
 -15   7  12    57008.85    56927.29   1382.58 o
 -13   7  12    53172.05    52334.48    970.33 o
 -11   7  12    32176.59    31095.46    840.04 o
  -9   7  12     3346.66     3910.73    308.87 o
  -7   7  12    22505.63    22573.39    593.24 o
  -5   7  12    32285.28    29934.07    631.22 o
  -3   7  12    90879.65    86083.05   1319.91 o
  -1   7  12    53288.29    51897.50    845.27 o
   1   7  12    21194.68    21785.23    492.30 o
   3   7  12     2304.97     2543.46    250.36 o
   5   7  12    67995.39    66286.26    988.37 o
   7   7  12    37155.37    36631.02    642.97 o
   9   7  12    61463.08    63042.91    957.81 o
  11   7  12    67459.80    67407.11   1135.54 o
  13   7  12    14629.95    15838.80    512.71 o
  15   7  12       68.03     -241.78    379.45 o
  17   7  12    13419.58    12736.31    565.33 o
  19   7  12    33394.39    31628.72    923.72 o
  21   7  12    37556.53    37541.75   1025.64 o
  23   7  12    13738.05    15536.38    778.58 o
 -34   8  12     8718.98     7516.07    704.84 o
 -32   8  12      347.39     -436.50    562.48 o
 -30   8  12      766.20      455.03    544.96 o
 -28   8  12    19927.58    19330.75    862.65 o
 -26   8  12    45668.79    45687.72   1319.54 o
 -24   8  12    31117.61    30898.34   1289.06 o
 -22   8  12    22166.09    23321.61    752.30 o
 -20   8  12     1968.39     2441.66    415.49 o
 -18   8  12     7513.02     7954.86    594.91 o
 -16   8  12    40193.56    39244.08   1158.08 o
 -14   8  12    44546.91    43745.27    944.75 o
 -12   8  12    37965.21    36886.88   1225.37 o
 -10   8  12    26950.93    26022.91    814.43 o
  -8   8  12      134.43      424.29    301.86 o
  -6   8  12    21704.71    20085.35    895.51 o
  -4   8  12    30795.29    28147.78    694.12 o
  -2   8  12   110916.04   104856.55   1752.58 o
   0   8  12    74526.91    72589.53   1238.14 o
   2   8  12     6632.74     6945.47    347.67 o
   4   8  12     6833.19     7040.67    355.57 o
   6   8  12    31416.15    30010.01    636.44 o
   8   8  12    45710.52    45812.08    992.68 o
  10   8  12    36534.75    36164.13    772.60 o
  12   8  12    15864.02    16678.55    600.07 o
  14   8  12      365.78      331.23    428.64 o
  16   8  12     2451.35     1890.27    465.89 o
  18   8  12    15643.74    15143.71    731.54 o
  20   8  12    20177.03    19588.42    805.92 o
 -31   9  12      806.63      793.11    632.13 o
 -29   9  12       68.54      854.21    599.12 o
 -27   9  12      471.40     1675.39    592.69 o
 -25   9  12     9588.45    11060.88    745.32 o
 -23   9  12    16519.39    16580.29    732.12 o
 -21   9  12     2649.02     3612.91    471.00 o
 -19   9  12    10384.56    10738.79    571.85 o
 -17   9  12    12375.46    14219.26    710.76 o
 -15   9  12    19442.06    21361.41    742.94 o
 -13   9  12    30246.35    32844.02    890.54 o
 -11   9  12     4011.23     5828.79    550.40 o
  -9   9  12       64.42     1012.48    410.14 o
  -7   9  12     3241.28     3473.63    499.81 o
  -5   9  12    30068.38    28446.64    892.00 o
  -3   9  12    22730.39    21974.11    879.90 o
  -1   9  12     3984.01     4470.30    383.94 o
   1   9  12      122.10      695.67    341.13 o
   3   9  12       70.57     -183.01    338.22 o
   5   9  12     3884.03     2867.12    382.99 o
   7   9  12    16385.32    14901.57    574.76 o
   9   9  12    19276.91    18083.90    629.20 o
  11   9  12     4961.61     4979.93    481.13 o
  13   9  12       42.73        8.03    504.40 o
  15   9  12     5875.22     5225.26    650.15 o
  17   9  12    22550.60    21590.83   1006.92 o
  19   9  12    22711.94    20279.41   1122.44 o
 -28  10  12     1864.51     4041.88   1182.88 o
 -26  10  12      510.92     2267.28    637.19 o
 -24  10  12      713.40     2038.21    735.56 o
 -22  10  12     1031.93     2122.40    589.10 o
 -20  10  12      344.39     1703.84    482.07 o
 -18  10  12     5958.99     6927.81    545.99 o
 -16  10  12      168.26     2065.91    446.06 o
 -14  10  12      705.40     3710.42    474.55 o
 -12  10  12      128.88     1995.38    376.00 o
 -10  10  12      468.57     1766.04    535.11 o
  -8  10  12     3377.72     4007.48    516.27 o
  -6  10  12    15563.54    15616.35   1055.51 o
  -4  10  12     9963.55    11541.17    524.81 o
  -2  10  12     4187.00     5720.44    545.90 o
   0  10  12       24.53      474.64    364.31 o
   2  10  12     8587.29     8165.57    497.85 o
   4  10  12     9754.07     7817.76    508.54 o
   6  10  12     7338.02     6495.31    498.84 o
   8  10  12    27010.89    24695.67    845.32 o
  10  10  12    17134.31    16265.10    729.82 o
  12  10  12       71.58       -4.14    556.22 o
  14  10  12     7802.46     5249.07    796.24 o
  16  10  12    13794.46    13842.30   2355.11 o
 -23  11  12      258.89     1839.61    598.58 o
 -21  11  12       19.43     1576.33    516.58 o
 -19  11  12       12.20     1567.84    504.40 o
 -17  11  12      121.25     2795.77    494.08 o
 -15  11  12       20.07     2842.17    521.51 o
 -13  11  12     1044.64     4279.33    615.54 o
 -11  11  12       68.67     2759.01    608.37 o
  -9  11  12     3560.14     4627.78    498.48 o
  -7  11  12      698.37     1987.12    420.70 o
  -5  11  12     3037.34     4403.51    466.54 o
  -3  11  12     1790.45     3981.76    620.61 o
  -1  11  12      462.53     2746.80    434.95 o
   1  11  12      344.83     1179.63    421.87 o
   3  11  12    11098.83    12188.25    615.68 o
   5  11  12     4870.85     4755.43    503.81 o
   7  11  12     2990.41     2223.66    581.29 o
   9  11  12     3587.49     3473.67    627.69 o
  11  11  12       36.68     -327.67    648.35 o
 -18  12  12      297.46     3435.87    558.49 o
 -16  12  12      543.52     3738.32    540.77 o
 -14  12  12      347.26     4312.30    541.26 o
 -12  12  12      393.99     4310.50    686.61 o
 -10  12  12     2239.82     5410.48    756.80 o
  -8  12  12     4747.01     6716.63    725.52 o
  -6  12  12      210.16     2628.49    664.50 o
  -4  12  12      126.66     2770.54    556.39 o
  -2  12  12      211.24     3318.74    588.13 o
   0  12  12      881.91     2595.79    755.23 o
   2  12  12     6329.57     6872.44    677.86 o
   4  12  12     8911.15     7516.11    731.75 o
   6  12  12     3663.36     2595.62    704.15 o
 -41   1  13     4924.90     4748.27    471.71 o
 -39   1  13    13018.54    12830.01    587.25 o
 -37   1  13       95.45      628.29    363.89 o
 -35   1  13      387.18      695.32    358.08 o
 -33   1  13     1101.25     1269.84    340.64 o
 -31   1  13    10488.98    10944.51    744.40 o
 -29   1  13      371.97      702.61    262.70 o
 -27   1  13     1461.99     1997.92    306.19 o
 -25   1  13    15281.71    16746.60    427.24 o
 -23   1  13     1688.02     2103.30    127.49 o
 -21   1  13     8885.82     8308.88    290.66 o
 -19   1  13     5358.20     5751.04    179.21 o
 -17   1  13    20236.51    17593.47    964.29 o
 -15   1  13      217.65      153.80    236.47 o
 -13   1  13    35726.86    37788.89   1640.06 o
 -11   1  13     2489.36     3396.84    202.24 o
  -9   1  13     2663.85     3229.77    105.31 o
  -7   1  13     8896.44     9482.47    157.33 o
  -5   1  13      380.11      667.03     66.85 o
  -3   1  13     3778.44     5998.00    158.03 o
  -1   1  13     9690.68    12868.75    237.83 o
   1   1  13    10890.03    11521.91    202.51 o
   3   1  13     4898.39     4445.61    136.78 o
   5   1  13     6305.59     6131.85    161.77 o
   7   1  13    26587.02    25902.96    381.50 o
   9   1  13     4458.61     5648.81    199.01 o
  11   1  13     1001.24     1745.97    161.56 o
  13   1  13     6483.80     7108.02    220.94 o
  15   1  13    11979.47    11933.26    282.70 o
  17   1  13     1965.06     2329.77    219.39 o
  19   1  13    18488.08    18794.60    491.50 o
  21   1  13    14852.69    15288.49    475.30 o
  23   1  13     7225.01     7826.19    426.21 o
  25   1  13     1688.94     1569.65    442.59 o
  27   1  13      358.90      203.63    462.79 o
 -42   2  13     3233.46     3919.45    673.66 o
 -40   2  13     5355.05     6019.55    491.57 o
 -38   2  13    17522.69    18097.26    682.13 o
 -36   2  13       18.70      911.98    393.79 o
 -34   2  13     2876.36     3594.48    358.41 o
 -32   2  13    10455.31    10497.08    450.77 o
 -30   2  13    24192.61    23915.14    676.40 o
 -28   2  13     3892.29     4523.63    351.43 o
 -26   2  13     3595.27     4575.95    292.40 o
 -24   2  13     9971.37    10294.47    355.48 o
 -22   2  13     4234.84     4623.85    320.02 o
 -20   2  13    14183.91    14607.58    503.98 o
 -18   2  13    34905.91    34285.34    787.34 o
 -16   2  13    25067.17    21594.93    836.31 o
 -14   2  13    13916.69    12026.32    542.54 o
 -12   2  13    67541.19    71862.98   1636.35 o
 -10   2  13     4132.30     3731.30    196.44 o
  -8   2  13    28322.20    27742.23    461.80 o
  -6   2  13    66416.87    65158.04    812.09 o
  -4   2  13    67619.45    66672.49    854.97 o
  -2   2  13   104920.45   110961.68   1347.80 o
   0   2  13    20129.04    20813.25    298.46 o
   2   2  13    12766.63    13088.21    228.25 o
   4   2  13     1130.34     1528.88    115.91 o
   6   2  13    33844.81    36082.93    490.33 o
   8   2  13    27112.08    30202.25    436.53 o
  10   2  13    90344.13    95719.45   1168.55 o
  12   2  13    24513.94    27510.71    429.13 o
  14   2  13    23876.08    24599.54    420.97 o
  16   2  13     5464.60     5299.78    249.06 o
  18   2  13     2657.13     3251.48    283.74 o
  20   2  13    20219.24    21479.08    574.89 o
  22   2  13    13037.01    14979.87    516.22 o
  24   2  13    13094.96    12837.74    545.92 o
  26   2  13      597.42      -24.83    454.86 o
  28   2  13     4191.75     3771.34    537.93 o
 -41   3  13    22275.00    23088.76    900.61 o
 -39   3  13    20972.06    20445.30    814.10 o
 -37   3  13     4687.74     5290.68    448.31 o
 -35   3  13      291.08      543.83    358.73 o
 -33   3  13    12355.84    12228.18    583.57 o
 -31   3  13    25285.88    24653.96    730.37 o
 -29   3  13    27900.31    28354.34    780.98 o
 -27   3  13    18918.71    19481.72    737.98 o
 -25   3  13    36726.93    37610.40   1024.58 o
 -23   3  13     5646.54     5597.22    460.76 o
 -21   3  13    31775.99    30826.88    642.82 o
 -19   3  13    71250.98    68645.09   1536.19 o
 -17   3  13    77605.01    73947.20   1707.16 o
 -15   3  13    76884.34    73981.41   1404.00 o
 -13   3  13    62455.61    62792.17    940.75 o
 -11   3  13     6331.09     7822.87    203.21 o
  -9   3  13     6006.43     5471.42    193.80 o
  -7   3  13    47074.07    45361.29    593.42 o
  -5   3  13   172113.52   175485.11   2243.63 o
  -3   3  13   119848.69   123146.57   1498.42 o
  -1   3  13   191718.14   203382.42   2436.95 o
   1   3  13    11016.88    12534.81    229.93 o
   3   3  13     3933.98     4497.77    150.49 o
   5   3  13    33640.69    33495.40    452.64 o
   7   3  13    67918.73    69401.59    891.25 o
   9   3  13   146888.19   152822.13   1861.74 o
  11   3  13    56419.21    59101.21    787.90 o
  13   3  13     1060.67     1621.09    180.51 o
  15   3  13     1110.91     1101.64    200.80 o
  17   3  13     9367.75    10524.51    364.52 o
  19   3  13    32302.18    33622.25    729.92 o
  21   3  13    50068.30    51778.58   1056.11 o
  23   3  13    26209.04    25465.54    757.98 o
  25   3  13    27202.98    26944.89    869.66 o
  27   3  13       74.40     -478.53    512.59 o
 -40   4  13    10962.00    11121.82    631.29 o
 -38   4  13     2301.49     2780.18    463.90 o
 -36   4  13      252.03      461.88    401.02 o
 -34   4  13     4441.11     4619.50    429.87 o
 -32   4  13    23771.15    22422.07    752.24 o
 -30   4  13    42672.20    41303.70   1083.34 o
 -28   4  13    57430.87    57691.91   1303.29 o
 -26   4  13    27791.22    29212.45   1061.92 o
 -24   4  13     7142.01     7462.18    596.52 o
 -22   4  13      905.02      907.92    251.03 o
 -20   4  13    52968.30    51736.69   1310.25 o
 -18   4  13    85188.80    79092.20   1908.08 o
 -16   4  13   123082.31   121664.85   1837.06 o
 -14   4  13    46265.84    44553.30    683.51 o
 -12   4  13    28436.82    26681.34    469.18 o
 -10   4  13     1497.71     1293.14    172.05 o
  -8   4  13    34007.64    33078.50    618.11 o
  -6   4  13    76070.33    76335.32   1034.55 o
  -4   4  13   194001.17   196688.63   2524.35 o
  -2   4  13    46938.84    48818.84    637.35 o
   0   4  13     1154.15     2130.51    135.33 o
   2   4  13     3059.71     4261.51    158.74 o
   4   4  13    30293.13    29001.89    428.68 o
   6   4  13   106365.86   106673.52   1292.58 o
   8   4  13   151521.66   155554.50   1904.26 o
  10   4  13   155070.94   156062.39   1917.91 o
  12   4  13     3977.80     5379.59    232.53 o
  14   4  13      785.18     1000.36    203.11 o
  16   4  13     6247.68     7253.37    320.52 o
  18   4  13    68714.45    69172.19   1238.77 o
  20   4  13    97053.79    97496.77   1757.07 o
  22   4  13    93918.06    94153.68   1830.23 o
  24   4  13    33457.18    33385.13    899.35 o
  26   4  13     8352.31     8111.78    620.88 o
 -39   5  13     7665.59     7987.16    608.64 o
 -37   5  13      788.15      964.89    475.52 o
 -35   5  13      277.73      348.51    439.31 o
 -33   5  13     6143.65     6071.30    492.38 o
 -31   5  13    42940.90    41574.68   1144.53 o
 -29   5  13    55662.16    54073.19   1292.09 o
 -27   5  13    81130.45    79660.98   2071.30 o
 -25   5  13    11591.01    13273.99    553.88 o
 -23   5  13       63.72      204.05    310.64 o
 -21   5  13    12540.21    13081.11    434.98 o
 -19   5  13    89968.05    85428.30   1616.48 o
 -17   5  13   105626.66   100164.74   1780.92 o
 -15   5  13   202330.83   193685.50   3099.53 o
 -13   5  13    31896.60    30051.80    607.16 o
 -11   5  13     1873.62     2389.59    223.23 o
  -9   5  13     8939.45     7667.26    257.13 o
  -7   5  13   117373.44   112185.31   1501.47 o
  -5   5  13   293533.28   289191.09   3575.76 o
  -3   5  13   157050.47   153190.67   1936.91 o
  -1   5  13   156195.20   155073.11   1957.90 o
   1   5  13    18894.42    19290.94    370.00 o
   3   5  13     8209.86     8254.96    244.01 o
   5   5  13    44431.75    43408.03    659.85 o
   7   5  13   199070.19   196330.73   2455.75 o
   9   5  13   175925.67   179431.75   2334.61 o
  11   5  13    88430.32    89433.53   1233.21 o
  13   5  13    49752.23    49621.23    826.36 o
  15   5  13      921.23      350.67    269.67 o
  17   5  13    26351.21    25664.24    641.00 o
  19   5  13    63393.54    65579.23   1280.66 o
  21   5  13    93199.12    93423.18   1842.49 o
  23   5  13    44192.05    43188.64   1057.73 o
  25   5  13     8353.45     7326.17    611.43 o
 -38   6  13    11172.51    10627.46    698.56 o
 -36   6  13      565.79      516.52    502.07 o
 -34   6  13     9202.14     8861.37    765.98 o
 -32   6  13    30426.13    28888.85    970.89 o
 -30   6  13    86722.92    82649.98   1881.36 o
 -28   6  13    83911.02    82459.57   1875.33 o
 -26   6  13    34154.84    32778.98    953.00 o
 -24   6  13      623.01     1428.08    424.25 o
 -22   6  13     1695.33     1832.05    331.94 o
 -20   6  13    40494.89    39446.95    897.36 o
 -18   6  13   141810.14   135449.03   2372.68 o
 -16   6  13   198331.38   186921.05   3202.60 o
 -14   6  13   167055.59   153675.84   2677.10 o
 -12   6  13    76467.55    69879.40   1308.07 o
 -10   6  13      952.13      686.23    226.88 o
  -8   6  13    52326.23    50015.76    864.27 o
  -6   6  13   114066.19   109679.22   1601.94 o
  -4   6  13   311017.81   299645.19   4122.79 o
  -2   6  13   203313.17   195435.91   2626.46 o
   0   6  13    87756.75    85785.14   1194.25 o
   2   6  13    18465.24    18484.81    395.19 o
   4   6  13    11017.45    11606.51    311.82 o
   6   6  13   113485.20   114987.49   1553.44 o
   8   6  13   159109.83   158525.05   2092.54 o
  10   6  13   114157.59   115153.96   1621.10 o
  12   6  13   153887.36   149682.58   2234.58 o
  14   6  13    10994.20    10951.39    427.61 o
  16   6  13    13524.96    12834.59    523.92 o
  18   6  13    59406.70    59039.96   1197.13 o
  20   6  13   101842.79    99908.45   1969.63 o
  22   6  13    87903.14    88272.31   1800.54 o
  24   6  13    42029.87    38082.88   1111.72 o
 -35   7  13       15.60     -141.19    556.60 o
 -33   7  13     9146.58     8223.62    666.29 o
 -31   7  13    18903.83    17615.13    781.05 o
 -29   7  13    39592.25    38316.79   1132.28 o
 -27   7  13   105513.94   101991.27   2304.66 o
 -25   7  13    37463.68    35236.40   1055.37 o
 -23   7  13     4492.28     5089.05    429.32 o
 -21   7  13    14468.74    14090.13    551.09 o
 -19   7  13    59009.51    58213.15   1231.76 o
 -17   7  13   134664.73   130279.23   2783.91 o
 -15   7  13   150073.00   139939.56   2472.59 o
 -13   7  13    96985.33    93156.92   1628.50 o
 -11   7  13    11500.46    12082.40    435.78 o
  -9   7  13     3449.89     4101.75    311.09 o
  -7   7  13   111170.93   107363.98   1753.40 o
  -5   7  13   109758.56   102830.95   1613.44 o
  -3   7  13   180432.48   173568.05   2587.56 o
  -1   7  13   267978.53   260250.94   3483.33 o
   1   7  13    24319.09    23168.82    509.81 o
   3   7  13    35698.55    34623.63    639.15 o
   5   7  13    94851.02    94994.32   1381.36 o
   7   7  13   165748.58   164569.80   2258.67 o
   9   7  13   146473.48   142841.42   1993.77 o
  11   7  13    94176.45    93419.00   1555.85 o
  13   7  13    31346.61    29617.05    737.15 o
  15   7  13     6267.62     6507.76    473.62 o
  17   7  13    51699.74    52817.38   1141.04 o
  19   7  13   116983.89   123700.63   2386.46 o
  21   7  13    93594.65    91750.35   1884.68 o
 -34   8  13      485.17     -444.59    837.51 o
 -32   8  13     6077.48     5406.96    645.02 o
 -30   8  13    43407.17    41760.20   1254.79 o
 -28   8  13    44578.46    44461.80   1314.76 o
 -26   8  13    41363.75    41843.48   1245.64 o
 -24   8  13    40834.39    40309.12   1201.99 o
 -22   8  13     1806.46     2110.25    444.92 o
 -20   8  13    12642.47    13967.21    629.01 o
 -18   8  13    55343.42    56493.26   1657.68 o
 -16   8  13   140336.88   138027.63   2465.19 o
 -14   8  13   100757.69    97363.37   1823.75 o
 -12   8  13    26819.80    25309.81    923.11 o
 -10   8  13      952.02     1709.94    331.47 o
  -8   8  13    50082.50    47502.91    957.55 o
  -6   8  13   167339.69   157684.02   2504.12 o
  -4   8  13   201341.63   189024.73   2964.53 o
  -2   8  13    88511.00    83377.61   1380.77 o
   0   8  13    68074.67    62651.99   1056.48 o
   2   8  13    24982.71    22123.40    564.19 o
   4   8  13    42970.73    43043.86    812.92 o
   6   8  13   155943.44   152077.08   2134.91 o
   8   8  13   135158.73   129754.83   2010.62 o
  10   8  13   188909.50   183255.19   2740.76 o
  12   8  13   107334.95   103500.63   1835.72 o
  14   8  13     7049.48     6847.57    514.47 o
  16   8  13    12122.42    12688.83    619.21 o
  18   8  13    74106.30    72651.36   1600.74 o
  20   8  13    88175.55    87136.77   1854.32 o
 -31   9  13    21074.96    21524.77    991.48 o
 -29   9  13    46798.51    47377.25   1411.33 o
 -27   9  13    67866.82    67637.80   2602.02 o
 -25   9  13    44776.85    43513.54   1320.73 o
 -23   9  13      604.93     1580.31    493.09 o
 -21   9  13     1734.74     3185.41    712.76 o
 -19   9  13    51445.49    53082.41   1227.04 o
 -17   9  13    89479.20    92576.96   1863.28 o
 -15   9  13   119510.10   118382.62   2220.34 o
 -13   9  13    92014.41    89339.97   1731.80 o
 -11   9  13    32909.83    30468.39   1295.03 o
  -9   9  13      697.34     1446.83    365.13 o
  -7   9  13    45329.39    43655.46   1336.17 o
  -5   9  13    94459.15    88605.92   1957.20 o
  -3   9  13   159947.14   145378.28   2794.84 o
  -1   9  13    92396.16    83637.47   1608.58 o
   1   9  13    38968.64    35829.93    799.10 o
   3   9  13     1434.72      958.54    355.98 o
   5   9  13    43737.23    41331.55    884.11 o
   7   9  13    98892.32    93418.83   1632.33 o
   9   9  13   118815.17   110034.59   1873.06 o
  11   9  13    87550.18    80453.14   1545.36 o
  13   9  13    25800.20    23022.87    951.46 o
  15   9  13      185.09     -569.99    569.99 o
  17   9  13    29119.79    27705.17   1040.21 o
 -28  10  13    38070.38    39697.40   2052.28 o
 -26  10  13    26148.03    27905.36   1479.55 o
 -24  10  13    12068.90    12514.72    834.71 o
 -22  10  13      160.65     1181.05    524.69 o
 -20  10  13     2794.96     5084.90    523.60 o
 -18  10  13    62551.44    63746.43   1430.14 o
 -16  10  13    86454.72    88603.15   1825.40 o
 -14  10  13    63815.34    65470.54   1369.64 o
 -12  10  13    46700.01    47713.72   1431.72 o
 -10  10  13     3771.49     4293.99    495.05 o
  -8  10  13     9582.41    11279.92    621.62 o
  -6  10  13    66916.31    65360.43   1943.10 o
  -4  10  13   135255.80   130275.94   2559.10 o
  -2  10  13   107011.86   101913.66   1767.75 o
   0  10  13    27237.17    24471.63    703.91 o
   2  10  13     2436.77     2035.22    418.56 o
   4  10  13    18401.34    18257.31    657.43 o
   6  10  13    51215.24    46236.96   1042.21 o
   8  10  13   112961.55   104418.65   2174.07 o
  10  10  13    85879.21    75292.81   1591.76 o
  12  10  13    22320.82    18749.11    844.29 o
  14  10  13     1089.28       89.75    644.52 o
 -23  11  13    12014.75    12951.45    827.76 o
 -21  11  13      186.97     2469.93    557.45 o
 -19  11  13    16225.87    19010.29    759.81 o
 -17  11  13    45543.08    47998.93   1220.12 o
 -15  11  13    48065.40    53086.50   1279.38 o
 -13  11  13    39855.88    42217.09   1102.97 o
 -11  11  13     1993.49     4670.98    493.84 o
  -9  11  13      996.22     2462.31    654.40 o
  -7  11  13    26276.28    27926.10    969.20 o
  -5  11  13    83854.51    87351.34   1971.29 o
  -3  11  13   107877.27   105315.09   2672.64 o
  -1  11  13    75599.34    73940.43   2042.62 o
   1  11  13    16095.85    15672.84    837.91 o
   3  11  13     2054.33     2232.87    471.12 o
   5  11  13    23031.85    22677.34    870.74 o
   7  11  13    68642.50    64389.78   1707.46 o
   9  11  13    93203.40    84186.88   2259.10 o
 -18  12  13    16413.29    19671.65    946.92 o
 -16  12  13    42814.32    48425.47   1912.00 o
 -14  12  13    57862.23    63305.52   1460.30 o
 -12  12  13    31354.03    35040.06   1027.24 o
 -10  12  13    15161.17    17141.98    859.75 o
  -8  12  13      668.63     3258.87    696.24 o
  -6  12  13    24501.39    27155.31    925.20 o
  -4  12  13    43543.96    44625.20   1058.26 o
  -2  12  13    51021.39    49616.06   1360.76 o
   0  12  13    22109.01    20345.43    919.62 o
   2  12  13     8690.36    10377.53    739.88 o
   4  12  13      378.61     1401.69    573.03 o
 -42   0  14    10316.81     9830.50    729.28 o
 -40   0  14     8484.05     8014.50    779.47 o
 -38   0  14     4609.57     3493.42    608.92 o
 -36   0  14       32.82      362.08    506.40 o
 -34   0  14     7031.37     6778.37    648.86 o
 -32   0  14    11929.22    12392.45    730.11 o
 -30   0  14    11134.74    10195.14    645.74 o
 -28   0  14     8851.25     8952.10    560.00 o
 -26   0  14     3697.35     4002.88    231.90 o
 -24   0  14     3041.48     3134.78    303.36 o
 -22   0  14     9661.52    10229.41    624.83 o
 -20   0  14     5725.21     4903.87    287.39 o
 -18   0  14     6170.92     5959.88    961.27 o
 -16   0  14    15234.94    12977.16   1393.84 o
 -14   0  14   176859.31   188652.63  12858.82 o
 -12   0  14    38374.38    41936.02   2792.66 o
 -10   0  14      852.98     1176.34     88.83 o
  -8   0  14     9364.20     9223.30    222.20 o
  -6   0  14     8932.98     8920.05    262.21 o
  -4   0  14     4748.49     5864.99    178.38 o
  -2   0  14     4186.19     5427.51    201.72 o
   0   0  14    17365.19    16345.83    362.36 o
   2   0  14    62267.84    59183.58   1036.70 o
   4   0  14    63476.78    59072.00   1042.34 o
   6   0  14   157807.48   158488.75   2640.89 o
   8   0  14    75908.76    75386.70   1321.25 o
  10   0  14    46677.99    47912.45    899.91 o
  12   0  14      578.20      911.88    232.92 o
  14   0  14    57790.16    58185.77   1089.97 o
  16   0  14   168607.09   170889.44   3074.69 o
  18   0  14   117705.69   118395.62   2774.71 o
  20   0  14   104548.60   104892.66   2512.00 o
  22   0  14    47879.09    47008.43   1338.78 o
  24   0  14      161.31      197.89    503.60 o
  26   0  14    30133.62    29338.44   1217.56 o
 -41   1  14    14466.38    14023.00    625.65 o
 -39   1  14     4179.70     4509.06    426.66 o
 -37   1  14     3183.53     3109.11    416.65 o
 -35   1  14     4044.88     4012.50    437.05 o
 -33   1  14     4928.13     4595.11    452.38 o
 -31   1  14    17002.23    16571.97    593.81 o
 -29   1  14     2363.55     2401.34    278.40 o
 -27   1  14      817.25     1418.59    284.22 o
 -25   1  14     8582.53     8973.12    315.64 o
 -23   1  14      192.16      338.80    253.65 o
 -21   1  14       15.46      340.90    119.93 o
 -19   1  14       84.05     -425.67    478.68 o
 -17   1  14    18952.81    18546.00   1068.36 o
 -15   1  14    13334.67    12219.38    779.75 o
 -13   1  14       84.59      292.81     85.21 o
 -11   1  14       10.34      272.14     77.26 o
  -9   1  14     6628.57     7032.72    136.69 o
  -7   1  14    20679.55    21080.76    279.64 o
  -5   1  14    64703.11    64365.93    733.06 o
  -3   1  14    57510.89    59832.07    770.77 o
  -1   1  14    14822.57    15239.20    259.28 o
   1   1  14     1865.36     2193.22    108.11 o
   3   1  14    15628.83    15270.21    260.38 o
   5   1  14    61095.42    62347.07    778.58 o
   7   1  14    82199.98    83851.53   1026.22 o
   9   1  14    63867.30    67137.30    847.46 o
  11   1  14     4626.40     5842.84    202.30 o
  13   1  14    35803.71    34839.86    514.44 o
  15   1  14     9578.95     9760.91    276.35 o
  17   1  14    81908.11    83160.59   1307.47 o
  19   1  14    76915.30    76918.15   1354.17 o
  21   1  14    33952.16    34374.75    762.13 o
  23   1  14     8956.91     9822.92    468.06 o
  25   1  14     8060.32     8119.47    547.73 o
  27   1  14    44829.44    45080.45   1111.04 o
 -42   2  14    23312.57    22615.72    811.65 o
 -40   2  14    29097.16    27371.16    867.56 o
 -38   2  14     4527.21     4828.00    430.09 o
 -36   2  14     1419.05     1613.39    380.83 o
 -34   2  14    10782.96    10579.09    480.12 o
 -32   2  14     5189.17     5612.99    349.65 o
 -30   2  14     9414.54     9755.51    411.17 o
 -28   2  14      138.92      296.27    234.72 o
 -26   2  14       62.42      482.84    203.05 o
 -24   2  14      725.86      586.33    181.65 o
 -22   2  14     5534.64     6204.95    379.25 o
 -20   2  14       46.23      168.04    177.12 o
 -18   2  14     3583.35     3504.63    245.12 o
 -16   2  14      681.89      272.45    227.53 o
 -14   2  14      172.14     -168.22    187.22 o
 -12   2  14      105.37      204.25    131.01 o
 -10   2  14      390.68      209.96    136.14 o
  -8   2  14    19947.01    19273.62    417.29 o
  -6   2  14    53926.79    53689.82    700.03 o
  -4   2  14    91713.45    88904.05   1124.89 o
  -2   2  14    58626.75    56007.21    735.45 o
   0   2  14     9922.53     9946.23    205.37 o
   2   2  14     2379.06     2408.90    120.30 o
   4   2  14    23064.68    23977.41    358.86 o
   6   2  14    74022.13    74079.79    917.51 o
   8   2  14    68901.92    70321.13    882.31 o
  10   2  14    21749.60    23051.92    380.88 o
  12   2  14    30789.07    31545.00    494.34 o
  14   2  14     7726.52     8142.07    263.01 o
  16   2  14    58016.40    58658.70    899.07 o
  18   2  14    83389.79    80996.61   1411.62 o
  20   2  14    62742.92    62705.57   1162.51 o
  22   2  14    22302.49    21862.09    623.45 o
  24   2  14     2193.70     2654.39    434.01 o
  26   2  14    13877.86    13981.07    651.14 o
 -41   3  14    14281.20    14363.31    673.88 o
 -39   3  14     1638.97     1696.88    423.79 o
 -37   3  14      293.94      238.67    377.45 o
 -35   3  14     2146.69     2355.00    369.51 o
 -33   3  14    15048.56    16001.23    589.55 o
 -31   3  14     8412.52     8322.41    414.63 o
 -29   3  14      452.27      724.94    360.08 o
 -27   3  14    16022.63    15737.53    519.55 o
 -25   3  14     1429.67     1465.81    218.46 o
 -23   3  14    21124.97    20381.24    547.48 o
 -21   3  14     5789.08     5992.18    355.08 o
 -19   3  14     2785.17     3115.69    142.50 o
 -17   3  14      688.57      948.09    225.17 o
 -15   3  14     8699.35     9051.27    322.70 o
 -13   3  14      299.04      145.36    147.59 o
 -11   3  14    14938.16    15316.98    466.43 o
  -9   3  14     1539.48     1665.34    157.16 o
  -7   3  14     4133.10     4407.49    182.27 o
  -5   3  14    14161.11    14631.03    262.73 o
  -3   3  14    14324.08    14555.88    265.23 o
  -1   3  14      728.04      995.28    116.99 o
   1   3  14     1600.89     1417.15    119.84 o
   3   3  14    57126.07    55122.39    682.79 o
   5   3  14    76196.75    74311.56    899.27 o
   7   3  14    92141.52    90389.63   1109.21 o
   9   3  14    71246.10    72711.27    948.37 o
  11   3  14     3409.94     3711.73    210.15 o
  13   3  14      847.02      552.64    197.25 o
  15   3  14    31321.30    30316.41    575.13 o
  17   3  14    81087.47    80558.30   1397.19 o
  19   3  14   109307.06   107783.68   1911.37 o
  21   3  14    49873.70    48711.66   1020.66 o
  23   3  14    10713.90    10680.28    531.29 o
  25   3  14      839.42       25.88    458.39 o
 -40   4  14      485.93      687.02    454.43 o
 -38   4  14      425.49     -293.65    409.81 o
 -36   4  14     4586.06     4198.12    445.98 o
 -34   4  14    17867.40    17030.43    658.69 o
 -32   4  14    13428.36    13300.41    566.80 o
 -30   4  14     5614.56     5331.69    391.85 o
 -28   4  14     2438.53     2827.31    446.15 o
 -26   4  14     7645.08     7257.54    373.13 o
 -24   4  14     3950.79     3889.71    415.05 o
 -22   4  14     9864.36     9461.98    416.03 o
 -20   4  14     3641.42     4208.21    277.29 o
 -18   4  14      982.78      818.71    195.47 o
 -16   4  14    12401.79    12400.53    447.50 o
 -14   4  14    43165.66    42539.33    676.59 o
 -12   4  14    44166.18    45298.63    765.14 o
 -10   4  14     6014.79     6628.59    362.17 o
  -8   4  14     6227.46     5741.53    198.92 o
  -6   4  14    37516.27    37169.38    557.62 o
  -4   4  14    30309.39    29009.60    433.65 o
  -2   4  14    36966.71    35972.89    499.71 o
   0   4  14    43070.58    44829.84    581.26 o
   2   4  14       70.17       72.15    131.97 o
   4   4  14     8423.84     8358.99    219.56 o
   6   4  14    49713.02    49857.54    682.90 o
   8   4  14    56648.89    55667.92    780.04 o
  10   4  14    11626.38    12468.03    308.74 o
  12   4  14    20616.61    20327.44    421.49 o
  14   4  14     9272.61     9306.29    319.36 o
  16   4  14    50866.88    49355.75    943.65 o
  18   4  14    42970.41    41845.08    902.91 o
  20   4  14    60451.05    59263.11   1176.71 o
  22   4  14    13321.64    13491.17    595.42 o
  24   4  14     2920.07     2622.54    474.52 o
 -39   5  14       73.75      143.99    479.47 o
 -37   5  14     6613.84     5904.37    536.23 o
 -35   5  14     8799.16     7654.79    536.57 o
 -33   5  14    13792.79    12935.46    758.77 o
 -31   5  14     2249.58     2137.45    408.46 o
 -29   5  14      400.95      659.46    398.15 o
 -27   5  14    25314.95    25741.42    780.77 o
 -25   5  14    24198.39    23657.88    732.77 o
 -23   5  14    18616.88    19189.17    652.72 o
 -21   5  14    13041.63    14196.91    564.47 o
 -19   5  14      310.88      529.90    224.92 o
 -17   5  14    14489.63    14400.45    453.87 o
 -15   5  14    25192.81    22726.49    681.31 o
 -13   5  14    23025.94    20177.05    607.20 o
 -11   5  14    12124.18    11684.13    363.67 o
  -9   5  14      173.44      126.96    154.69 o
  -7   5  14    13372.53    13011.08    308.17 o
  -5   5  14    24452.26    22620.66    425.20 o
  -3   5  14    71854.31    69149.78    909.43 o
  -1   5  14    65365.98    62584.47    835.04 o
   1   5  14    35236.79    35063.88    530.03 o
   3   5  14      177.97      322.06    169.50 o
   5   5  14    24422.54    23917.25    434.26 o
   7   5  14    41181.69    41393.44    653.98 o
   9   5  14    60278.08    58965.30    893.76 o
  11   5  14    19875.26    20776.69    469.03 o
  13   5  14     2951.81     2697.84    287.59 o
  15   5  14     5266.56     5490.70    363.96 o
  17   5  14    26351.94    26437.28    702.08 o
  19   5  14    43939.63    41529.75    935.49 o
  21   5  14    32240.19    30584.89    856.96 o
  23   5  14    13126.05    11732.45    620.53 o
 -38   6  14      586.56      -83.70    525.14 o
 -36   6  14     9568.11     9004.09    641.93 o
 -34   6  14    12848.75    12738.07    686.40 o
 -32   6  14     6350.35     7119.05    559.95 o
 -30   6  14      300.70     1097.05    443.73 o
 -28   6  14     5063.36     5663.46    802.47 o
 -26   6  14    16477.76    16664.82    680.50 o
 -24   6  14    23006.10    24601.37   1170.39 o
 -22   6  14    33634.82    34329.57    975.84 o
 -20   6  14     6092.22     6915.86    426.38 o
 -18   6  14      831.08     1668.04    301.76 o
 -16   6  14    13425.27    13406.48    498.59 o
 -14   6  14    31179.28    28377.08    884.41 o
 -12   6  14    32786.62    29154.85    932.72 o
 -10   6  14    12728.93    12610.55    375.68 o
  -8   6  14     6084.22     6076.31    287.98 o
  -6   6  14     6362.84     6354.94    292.44 o
  -4   6  14    18919.41    18827.51    415.29 o
  -2   6  14    17881.55    17574.07    387.82 o
   0   6  14    18966.77    17886.72    397.82 o
   2   6  14     1633.99     1334.66    223.71 o
   4   6  14    22440.53    21163.69    450.70 o
   6   6  14    28348.64    27468.21    532.33 o
   8   6  14    18238.26    18035.17    441.41 o
  10   6  14    85320.36    81449.59   1243.42 o
  12   6  14    15676.15    15361.28    473.05 o
  14   6  14     2110.36     1861.46    348.70 o
  16   6  14    12863.32    12880.11    532.76 o
  18   6  14    34978.75    34253.67    860.30 o
  20   6  14    43038.39    43732.77   1089.50 o
  22   6  14    20250.52    18986.48    741.92 o
 -35   7  14    15575.02    15705.97    821.27 o
 -33   7  14    16410.42    15768.99    805.99 o
 -31   7  14    17794.36    17107.84    827.57 o
 -29   7  14     3431.98     4312.39    535.50 o
 -27   7  14     3667.53     4857.13    530.57 o
 -25   7  14     1775.80     2479.22    482.90 o
 -23   7  14    19170.33    21340.48    818.59 o
 -21   7  14    11005.25    11366.86    540.32 o
 -19   7  14     3376.04     4955.21    402.68 o
 -17   7  14     9830.51    10470.46    480.05 o
 -15   7  14    19796.32    20718.62    927.45 o
 -13   7  14    42029.75    41096.62    934.11 o
 -11   7  14    31940.53    30452.21    707.63 o
  -9   7  14     2634.27     3112.15    296.53 o
  -7   7  14       47.72      560.76    278.51 o
  -5   7  14    26202.18    24295.50    579.04 o
  -3   7  14    98926.61    97025.27   1470.93 o
  -1   7  14    52674.04    51177.84    876.42 o
   1   7  14     3938.85     4205.50    298.54 o
   3   7  14     6009.52     6395.19    312.23 o
   5   7  14    12063.82    12381.60    386.27 o
   7   7  14    22796.71    22544.77    519.57 o
   9   7  14    50531.98    50773.63    887.10 o
  11   7  14    32984.14    31026.40    712.65 o
  13   7  14     8763.40     7717.48    456.68 o
  15   7  14       12.27      124.83    400.00 o
  17   7  14    15467.49    16065.16    634.40 o
  19   7  14    14777.64    14992.00    700.81 o
  21   7  14    27691.08    28382.30    930.15 o
 -34   8  14    19087.99    16824.33   1009.54 o
 -32   8  14     9772.73     8664.37    745.07 o
 -30   8  14      244.17     1183.11    557.08 o
 -28   8  14    12155.10    13665.84    754.20 o
 -26   8  14    19353.80    18668.93    866.95 o
 -24   8  14    54724.42    56011.75   2023.14 o
 -22   8  14     9772.19    10730.27    641.21 o
 -20   8  14     6543.30     7369.36    521.27 o
 -18   8  14     3135.61     4857.90    440.89 o
 -16   8  14    30559.83    32137.56    947.17 o
 -14   8  14    43522.37    46144.98   1487.99 o
 -12   8  14    44866.20    45455.36   1070.18 o
 -10   8  14    21830.28    21608.02    736.74 o
  -8   8  14     2926.22     3577.57    387.92 o
  -6   8  14    19003.94    18121.50    674.33 o
  -4   8  14    27472.48    26870.20    686.05 o
  -2   8  14   112860.16   106782.02   1703.18 o
   0   8  14    48594.68    46071.18    855.75 o
   2   8  14    43989.39    43196.50    818.10 o
   4   8  14     1818.39     2413.39    324.46 o
   6   8  14     1491.76     2260.98    335.79 o
   8   8  14    46955.23    46761.10    960.91 o
  10   8  14    45668.92    45537.77    948.63 o
  12   8  14    17083.34    17581.68    660.53 o
  14   8  14    12071.35    10785.88    619.72 o
  16   8  14       15.48     -455.95    481.73 o
  18   8  14     6597.01     5764.13    656.66 o
 -31   9  14      432.98     1786.10    633.95 o
 -29   9  14     3151.30     5257.83    686.80 o
 -27   9  14    14191.90    17179.90   1006.67 o
 -25   9  14    70241.58    73065.41   2407.40 o
 -23   9  14    57067.63    59081.27   2891.03 o
 -21   9  14    33935.61    36292.61   1687.75 o
 -19   9  14     6662.93     8819.97    539.61 o
 -17   9  14     6169.27     7951.96    527.67 o
 -15   9  14    29981.13    32630.59   1441.98 o
 -13   9  14    73725.16    73919.97   1483.94 o
 -11   9  14    61824.86    60102.41   1847.31 o
  -9   9  14    41571.10    39555.45   1353.85 o
  -7   9  14     2109.92     3467.49    400.59 o
  -5   9  14    10772.70    10766.49    517.73 o
  -3   9  14    10104.44    11083.31    481.51 o
  -1   9  14    50914.61    49479.03    981.45 o
   1   9  14    46468.84    43404.52    905.86 o
   3   9  14    20414.48    19780.88    618.06 o
   5   9  14       57.10        4.30    382.33 o
   7   9  14    23707.81    23590.16    717.75 o
   9   9  14    37155.63    38097.03    906.00 o
  11   9  14    36563.18    36504.63   1057.48 o
  13   9  14    27934.86    27449.16    944.28 o
  15   9  14     1371.65      186.58    767.72 o
 -28  10  14     3340.24     5023.22    706.53 o
 -26  10  14    20874.20    23172.76   1218.95 o
 -24  10  14    31145.57    33357.35   1551.20 o
 -22  10  14    37854.68    40344.32   1151.23 o
 -20  10  14     4446.07     7390.27    722.53 o
 -18  10  14      135.31     2876.49    479.55 o
 -16  10  14     7031.88    10013.69    586.87 o
 -14  10  14    32069.60    36699.01    948.78 o
 -12  10  14    54904.52    55650.63   1236.44 o
 -10  10  14    44380.83    44047.00   1498.35 o
  -8  10  14     7985.91     8710.05    506.97 o
  -6  10  14     1543.61     2933.13    469.50 o
  -4  10  14    23377.88    24089.75    838.42 o
  -2  10  14    28076.11    27228.24    872.57 o
   0  10  14    42490.95    39620.56   1098.46 o
   2  10  14    27029.04    25100.79    756.81 o
   4  10  14     3449.02     2540.75    453.11 o
   6  10  14     7846.54     8724.91    557.57 o
   8  10  14    21227.45    20198.63    909.20 o
  10  10  14    19184.70    18009.48    779.34 o
  12  10  14    16981.88    15689.86    803.00 o
 -23  11  14    30667.11    34970.63   1205.83 o
 -21  11  14    14442.83    17820.35    806.71 o
 -19  11  14      446.57     3216.19    549.46 o
 -17  11  14     1653.77     6300.69    686.19 o
 -15  11  14    26845.74    34246.25   1221.78 o
 -13  11  14    72329.84    75399.09   1545.88 o
 -11  11  14    42185.43    45875.22   1114.39 o
  -9  11  14    16277.00    20542.16    942.13 o
  -7  11  14      830.00     2600.46    442.26 o
  -5  11  14    14827.89    17506.73    721.68 o
  -3  11  14    41638.93    44555.40   1331.36 o
  -1  11  14    56347.18    57087.29   1336.31 o
   1  11  14    49008.89    48509.89   1205.38 o
   3  11  14    10764.01    10594.74    658.47 o
   5  11  14     3792.09     4700.67    541.06 o
   7  11  14     5817.23     6336.34    626.69 o
   9  11  14    12183.43    11675.76    784.98 o
 -16  12  14    17948.83    25266.99   1376.10 o
 -14  12  14    40354.42    47923.73   1240.26 o
 -12  12  14    40454.55    48559.72   1236.92 o
 -10  12  14    32227.18    36674.97   1191.50 o
  -8  12  14     3634.04     6658.23    667.62 o
  -6  12  14     1379.11     3779.52    735.12 o
  -4  12  14    19653.83    22658.94    969.28 o
  -2  12  14    44097.93    45984.48   1485.16 o
   0  12  14    41088.27    41484.84   1595.31 o
   2  12  14    31701.41    30288.76    977.48 o
 -41   1  15    11625.13    11088.34    556.38 o
 -39   1  15      524.49      731.20    369.66 o
 -37   1  15        3.67      528.03    333.11 o
 -35   1  15     2826.44     3432.99    525.96 o
 -33   1  15      183.69     1175.18    358.61 o
 -31   1  15     8830.37     9576.20    434.85 o
 -29   1  15     2710.15     2679.55    272.43 o
 -27   1  15      641.77      798.49    186.18 o
 -25   1  15     1455.02     1887.96    255.87 o
 -23   1  15     6213.01     7806.16    526.62 o
 -21   1  15    13756.41    13805.25    714.55 o
 -19   1  15    18561.87    15866.23    881.05 o
 -17   1  15     6865.31     6219.24    536.41 o
 -15   1  15   367638.00   374726.38  20496.60 o
 -13   1  15    52841.53    55560.69   1598.68 o
 -11   1  15     5742.72     6429.41    189.73 o
  -9   1  15     3934.32     4520.11    155.66 o
  -7   1  15     2427.91     2335.14     94.11 o
  -5   1  15    23356.56    24160.43    314.71 o
  -3   1  15    19199.13    18999.64    307.41 o
  -1   1  15     8143.82     7771.18    189.19 o
   1   1  15    18014.44    19891.09    297.70 o
   3   1  15     1186.47     1351.69    132.92 o
   5   1  15      454.43      800.78    133.93 o
   7   1  15      110.68      529.23    136.95 o
   9   1  15       86.25       65.36    146.24 o
  11   1  15     8042.87     8675.72    263.95 o
  13   1  15     3765.26     4176.27    232.55 o
  15   1  15      913.03     1090.76    231.26 o
  17   1  15      146.96      683.97    287.36 o
  19   1  15       41.91       20.82    314.06 o
  21   1  15      440.56      466.99    339.58 o
  23   1  15      107.26     -363.01    363.01 o
  25   1  15       13.48      401.19    462.50 o
 -42   2  15    14512.17    15341.72    670.05 o
 -40   2  15     6904.01     7263.17    518.53 o
 -38   2  15     7687.55     8119.61    466.52 o
 -36   2  15      554.39      779.45    407.50 o
 -34   2  15     7553.70     7920.91    542.34 o
 -32   2  15     3301.26     4254.33    355.62 o
 -30   2  15    20575.13    21335.03    623.95 o
 -28   2  15    45925.82    45058.17   1208.75 o
 -26   2  15    23291.10    22028.21    949.35 o
 -24   2  15       20.25        5.16    326.00 o
 -22   2  15      367.54     1040.96    171.95 o
 -20   2  15     1045.84     1537.25    265.68 o
 -18   2  15     1899.76     1859.07    217.21 o
 -16   2  15     1808.72     1694.35    173.30 o
 -14   2  15      418.37      214.76    218.96 o
 -12   2  15       66.75       -7.75    168.06 o
 -10   2  15       89.38       28.59    102.09 o
  -8   2  15    12066.29    11153.83    262.36 o
  -6   2  15      449.15      711.52     92.44 o
  -4   2  15      571.25     1084.64    109.73 o
  -2   2  15     8766.59    10557.14    221.53 o
   0   2  15     8640.60    10786.48    220.74 o
   2   2  15     5715.56     5094.72    171.04 o
   4   2  15     4416.86     3921.06    162.32 o
   6   2  15     9543.24     9400.89    223.24 o
   8   2  15     9446.37     9462.01    245.55 o
  10   2  15     3747.12     4264.60    205.51 o
  12   2  15     3398.14     3773.20    227.79 o
  14   2  15      622.06      658.15    220.71 o
  16   2  15      542.21      813.29    265.75 o
  18   2  15      972.37     1849.49    334.47 o
  20   2  15     1580.61     1509.65    354.46 o
  22   2  15     1549.11     1329.28    376.48 o
  24   2  15     3158.38     2920.00    459.98 o
  26   2  15      353.55      -77.16    500.04 o
 -41   3  15    12336.07    12410.14    619.59 o
 -39   3  15    10248.86     9882.96    542.50 o
 -37   3  15     1572.73     1558.17    380.63 o
 -35   3  15     1061.97     1791.79    394.22 o
 -33   3  15    16610.40    18736.95    640.57 o
 -31   3  15    27822.23    29107.43    802.61 o
 -29   3  15     9063.11     9133.84    446.81 o
 -27   3  15    20398.45    19288.15    639.65 o
 -25   3  15    18826.52    17422.25    605.43 o
 -23   3  15     1168.60     1347.20    221.70 o
 -21   3  15     8627.31     7241.62    284.69 o
 -19   3  15    41967.89    41412.98    782.54 o
 -17   3  15    10021.40     9131.31    254.30 o
 -15   3  15     1514.41     1337.28    158.28 o
 -13   3  15     4007.20     4599.36    168.02 o
 -11   3  15      252.95      165.73    197.01 o
  -9   3  15     5249.79     4594.67    202.44 o
  -7   3  15    25194.88    25473.79    399.83 o
  -5   3  15    24449.63    23679.54    382.77 o
  -3   3  15    35363.62    35402.69    507.95 o
  -1   3  15     1729.10     1798.48    136.41 o
   1   3  15      132.23       73.39    122.25 o
   3   3  15      795.53      912.52    146.30 o
   5   3  15     2978.87     3091.21    170.75 o
   7   3  15    12588.61    12615.28    297.48 o
   9   3  15     3290.55     3792.14    212.34 o
  11   3  15     1241.14     1469.91    200.39 o
  13   3  15       96.72      336.25    217.77 o
  15   3  15       56.98      431.39    252.61 o
  17   3  15     2500.24     3327.75    350.61 o
  19   3  15      405.76     1158.74    349.85 o
  21   3  15     2036.48     2195.15    389.99 o
  23   3  15     1277.77      515.36    426.31 o
  25   3  15      448.14     -328.55    489.33 o
 -40   4  15    17586.85    15832.07    711.48 o
 -38   4  15     5579.52     4843.98    478.52 o
 -36   4  15      118.80       25.19    382.01 o
 -34   4  15    18975.72    20365.51    718.27 o
 -32   4  15    24001.06    25400.49    848.43 o
 -30   4  15    34099.20    33675.94    932.63 o
 -28   4  15    14340.12    13349.19    538.86 o
 -26   4  15     2284.61     2033.46    294.82 o
 -24   4  15     1357.90     1537.23    286.60 o
 -22   4  15    23119.60    22013.28    648.07 o
 -20   4  15    68558.20    59546.98   1562.30 o
 -18   4  15    88513.20    80445.16   1443.14 o
 -16   4  15    61991.85    56182.53   1313.99 o
 -14   4  15    32661.72    28809.59    625.33 o
 -12   4  15     5508.89     5794.69    217.40 o
 -10   4  15     6510.29     6753.66    230.08 o
  -8   4  15    25925.18    23893.02    428.48 o
  -6   4  15    53449.23    50176.28    712.27 o
  -4   4  15    61783.80    59427.10    759.74 o
  -2   4  15     4119.52     3704.21    158.77 o
   0   4  15     8089.83     7857.72    210.51 o
   2   4  15       48.95      337.39    141.46 o
   4   4  15     3884.63     4109.38    191.51 o
   6   4  15    12522.82    13526.22    303.09 o
   8   4  15     7540.37     8363.13    266.32 o
  10   4  15    15108.23    14961.12    370.01 o
  12   4  15     3277.06     4296.57    255.35 o
  14   4  15     3143.43     3241.74    278.24 o
  16   4  15      407.46     1277.15    318.32 o
  18   4  15     2531.08     2863.33    378.19 o
  20   4  15     2159.29     2748.81    416.08 o
  22   4  15     1807.00     1213.14    447.24 o
  24   4  15    10051.33    10245.04    625.21 o
 -39   5  15    22994.50    22659.27    986.90 o
 -37   5  15      640.29       26.76    456.08 o
 -35   5  15     2024.59     1790.44    439.53 o
 -33   5  15    33814.24    33077.93   1130.51 o
 -31   5  15    74615.94    72024.20   1761.18 o
 -29   5  15    57179.76    55440.20   1420.43 o
 -27   5  15    44895.81    44663.36   1375.85 o
 -25   5  15    11606.82    11408.14    528.34 o
 -23   5  15      324.28      631.02    342.99 o
 -21   5  15    16489.29    15943.96    725.28 o
 -19   5  15    35223.61    32504.06    980.33 o
 -17   5  15    82831.05    76967.04   1867.50 o
 -15   5  15    45972.73    43815.93   1008.49 o
 -13   5  15    24185.24    22338.57    747.46 o
 -11   5  15      664.78      831.49    257.14 o
  -9   5  15    21875.52    19655.32    432.79 o
  -7   5  15    24443.25    23429.47    543.82 o
  -5   5  15    40871.77    39337.85    625.48 o
  -3   5  15    24060.53    23064.57    419.54 o
  -1   5  15      734.66      726.80    170.28 o
   1   5  15       75.30      286.32    179.20 o
   3   5  15     3787.09     3231.08    213.88 o
   5   5  15    25566.38    24871.18    477.07 o
   7   5  15    21188.80    20459.87    434.49 o
   9   5  15    15931.46    16637.92    412.89 o
  11   5  15     8457.68     8978.50    329.69 o
  13   5  15     3579.62     3744.17    323.14 o
  15   5  15      483.62      976.44    339.53 o
  17   5  15     2916.87     3112.23    396.65 o
  19   5  15     2666.88     3221.31    422.18 o
  21   5  15     8697.52     9866.66    579.38 o
  23   5  15     3637.46     3120.28    532.26 o
 -38   6  15    12419.06    11800.17    716.90 o
 -36   6  15      948.52     1159.66    512.94 o
 -34   6  15    19179.84    19274.92    824.95 o
 -32   6  15    42968.54    42379.55   1237.64 o
 -30   6  15   118441.14   116926.26   2758.49 o
 -28   6  15    98308.73    96302.59   2323.61 o
 -26   6  15    15409.63    15441.35    651.23 o
 -24   6  15      172.62      430.49    383.50 o
 -22   6  15     9100.52     9894.14    618.73 o
 -20   6  15    59636.06    58304.55   1232.73 o
 -18   6  15    46868.89    44817.54    952.61 o
 -16   6  15    56633.18    52344.57   1065.03 o
 -14   6  15    19836.54    17155.64    679.84 o
 -12   6  15        7.50     -272.69    272.69 o
 -10   6  15     5342.12     5668.22    279.19 o
  -8   6  15    17691.60    17394.65    443.60 o
  -6   6  15    37558.66    36809.06    683.21 o
  -4   6  15    32191.13    30645.70    565.88 o
  -2   6  15    17697.14    16805.97    398.31 o
   0   6  15    26360.48    25501.81    487.77 o
   2   6  15      346.82      526.64    212.90 o
   4   6  15     3723.88     4348.82    260.11 o
   6   6  15    11708.81    12499.51    361.12 o
   8   6  15    11343.60    11222.63    356.72 o
  10   6  15     8763.98     8612.23    350.88 o
  12   6  15      101.93     -280.74    306.90 o
  14   6  15      210.83      323.84    342.59 o
  16   6  15      839.02     1196.50    394.60 o
  18   6  15     4023.02     4369.94    450.07 o
  20   6  15     2850.48     2858.27    505.61 o
  22   6  15      816.16      136.98    523.91 o
 -35   7  15     5807.44     5752.36    650.08 o
 -33   7  15    35839.68    33874.02   1202.67 o
 -31   7  15    55937.90    54529.77   1545.34 o
 -29   7  15    35954.45    36683.43   1148.33 o
 -27   7  15    17041.41    17527.90    775.11 o
 -25   7  15     5507.76     6050.43    539.30 o
 -23   7  15    10717.35    11356.88    636.88 o
 -21   7  15    47370.41    48912.33   1294.01 o
 -19   7  15    76570.88    75417.28   1762.66 o
 -17   7  15   112600.56   109288.68   2332.13 o
 -15   7  15    39791.22    36652.23   1027.93 o
 -13   7  15     6717.16     6790.09    414.96 o
 -11   7  15     2508.81     2953.39    308.63 o
  -9   7  15    27722.96    26974.01    663.65 o
  -7   7  15    59646.58    57983.23   1040.05 o
  -5   7  15   100557.41    97226.05   1536.93 o
  -3   7  15    31672.80    30434.61    626.12 o
  -1   7  15    26552.03    24975.40    562.45 o
   1   7  15    13417.91    13431.65    397.36 o
   3   7  15     3474.36     3859.01    302.78 o
   5   7  15     9443.70    10051.63    380.72 o
   7   7  15    23805.91    23434.85    557.77 o
   9   7  15    12642.15    12762.39    458.81 o
  11   7  15     3741.25     3253.03    400.13 o
  13   7  15      204.02      432.34    401.68 o
  15   7  15      922.29      570.79    447.28 o
  17   7  15     2667.57     3172.64    518.55 o
  19   7  15     3251.16     3694.09    592.17 o
 -34   8  15    17870.87    17224.12    935.98 o
 -32   8  15    48799.11    47251.17   1490.24 o
 -30   8  15    52605.28    51311.99   1426.90 o
 -28   8  15    57926.02    61477.21   1833.62 o
 -26   8  15     6644.22     7874.77    640.45 o
 -24   8  15     2198.78     3136.96    544.53 o
 -22   8  15    18740.72    20668.73    949.56 o
 -20   8  15    50881.07    52071.48   1258.57 o
 -18   8  15    75232.84    77468.10   1514.49 o
 -16   8  15    37621.94    38556.89   1205.01 o
 -14   8  15    12874.67    13415.58    572.79 o
 -12   8  15      497.79      899.87    375.21 o
 -10   8  15    18563.18    18577.91    664.79 o
  -8   8  15    42315.64    40727.70   1110.27 o
  -6   8  15    42121.15    40620.66    903.55 o
  -4   8  15    11637.94    11561.65    455.47 o
  -2   8  15    26237.16    25174.73    615.27 o
   0   8  15     3425.89     3443.90    337.74 o
   2   8  15    21409.57    20493.96    554.71 o
   4   8  15    26013.54    26461.03    630.88 o
   6   8  15    31826.20    32737.01    711.07 o
   8   8  15    19577.88    20153.40    618.15 o
  10   8  15     5718.66     6185.63    447.47 o
  12   8  15     5347.21     5450.06    508.26 o
  14   8  15      359.63      167.27    486.70 o
  16   8  15     6623.30     6614.53    595.85 o
  18   8  15      825.28      215.17    598.29 o
 -31   9  15    63895.82    66348.98   1764.28 o
 -29   9  15    44582.01    46035.23   1297.35 o
 -27   9  15    16266.15    18741.50   1006.18 o
 -25   9  15     1377.78     2718.38    586.56 o
 -23   9  15    10068.21    12239.22    852.62 o
 -21   9  15    44448.34    46486.00   1205.72 o
 -19   9  15    52967.51    55952.22   1699.06 o
 -17   9  15    33177.31    36424.02    923.89 o
 -15   9  15    12801.03    14994.58    913.90 o
 -13   9  15     1584.06     2762.12    422.86 o
 -11   9  15    17116.34    15882.22    644.68 o
  -9   9  15    28972.50    29448.51   1123.08 o
  -7   9  15    33628.10    33394.70   1130.46 o
  -5   9  15    20035.79    19928.11    986.90 o
  -3   9  15    15928.97    15904.68    574.61 o
  -1   9  15      427.61      297.65    363.83 o
   1   9  15      681.91      600.32    369.76 o
   3   9  15    20280.99    21141.55    638.47 o
   5   9  15    12997.03    13036.38    557.97 o
   7   9  15     6279.72     6595.68    487.21 o
   9   9  15     5716.92     5465.27    489.21 o
  11   9  15      424.25      171.17    519.18 o
  13   9  15     2112.97     1578.82    559.18 o
  15   9  15     7456.49     6719.86    722.76 o
 -28  10  15    29127.23    30404.27   1156.22 o
 -26  10  15      411.00     2130.11    914.74 o
 -24  10  15     5858.64     7981.77    700.35 o
 -22  10  15    26662.55    31738.02   1521.35 o
 -20  10  15    66614.21    74004.55   2121.49 o
 -18  10  15    45605.11    51155.44   1312.98 o
 -16  10  15    25786.54    31052.52   1032.93 o
 -14  10  15     6305.53     9375.27    550.60 o
 -12  10  15     3252.39     4429.19    481.13 o
 -10  10  15    22382.11    24799.82    794.68 o
  -8  10  15    62286.48    61293.35   2122.81 o
  -6  10  15    37828.05    38839.14   1254.97 o
  -4  10  15    16914.35    17551.78    818.72 o
  -2  10  15     2214.45     2497.81    432.00 o
   0  10  15      345.41        5.38    415.46 o
   2  10  15      890.24      935.74    453.82 o
   4  10  15    30240.71    29090.01    868.35 o
   6  10  15     7625.38     6922.97    537.95 o
   8  10  15     3221.29     2984.27    523.90 o
  10  10  15     2225.50     1576.10    562.64 o
  12  10  15     1450.81     -190.42    593.96 o
 -23  11  15    16182.23    18791.51    934.82 o
 -21  11  15    42300.46    44920.12   1349.71 o
 -19  11  15    51610.38    57385.80   1757.20 o
 -17  11  15    34601.03    40104.50   1076.67 o
 -15  11  15     2889.69     7541.95    579.58 o
 -13  11  15     1060.69     3558.94    493.99 o
 -11  11  15     7411.07    10654.79    856.60 o
  -9  11  15    27436.00    29242.47   1154.09 o
  -7  11  15    32287.02    35753.43   1209.08 o
  -5  11  15    18777.59    20995.40    907.07 o
  -3  11  15     4203.75     6183.97    534.71 o
  -1  11  15     5621.03     5144.60    522.27 o
   1  11  15     6187.08     5371.87    541.41 o
   3  11  15    17928.11    18050.86    773.82 o
   5  11  15    19888.29    18872.82    795.68 o
   7  11  15     6752.86     7228.27    678.40 o
 -16  12  15     8371.75    12317.78    894.04 o
 -14  12  15      859.03     5413.19   1147.89 o
 -12  12  15    14458.47    17651.72    733.08 o
 -10  12  15    25541.08    27829.75   1552.07 o
  -8  12  15    25986.76    28250.53   1275.94 o
  -6  12  15    17747.49    21631.79   1006.24 o
  -4  12  15      812.58     2800.42    484.19 o
  -2  12  15      508.45     1612.07    481.70 o
   0  12  15    10145.38    11624.91   1185.79 o
 -42   0  16    49852.01    48063.14   2979.94 o
 -40   0  16      331.27      605.04    574.77 o
 -38   0  16    58814.23    58908.82   2595.43 o
 -36   0  16   201325.33   204615.72   7091.14 o
 -34   0  16   396840.09   407929.25  14851.63 o
 -32   0  16   271832.63   280831.56  10021.24 o
 -30   0  16    97857.83    99930.36   3477.48 o
 -28   0  16    15146.32    15760.04    913.21 o
 -26   0  16   100890.20   102859.94   2936.32 o
 -24   0  16   529847.63   557344.81  25906.25 o
 -20   0  16   633891.06   610791.50  31241.30 o
 -18   0  16   518927.94   434734.72  22445.67 o
 -16   0  16    82297.60    93085.09   6046.22 o
 -14   0  16   111057.23   117973.38   6859.85 o
 -12   0  16   435198.06   450614.56  10550.57 o
 -10   0  16   820340.75   856630.44  14751.60 o
  -8   0  16   771156.75   808000.19  13562.49 o
  -6   0  16   257324.05   259439.97   3987.13 o
  -4   0  16    29316.62    30059.23    573.73 o
  -2   0  16    85825.15    88574.34   1583.68 o
   0   0  16   432137.28   448757.16   7763.75 o
   2   0  16   458467.34   468236.63   7623.83 o
   4   0  16   518241.13   524702.31   8542.78 o
   6   0  16   138243.19   138519.97   2646.56 o
   8   0  16    72038.80    71509.80   1449.29 o
  10   0  16   223041.42   227154.89   4279.65 o
  12   0  16   338576.81   350420.50   6518.72 o
  14   0  16   376279.81   382809.94   7122.37 o
  16   0  16   220597.88   223280.72   4599.12 o
  18   0  16    70017.76    67759.24   1734.80 o
  20   0  16     7773.80     8711.00    623.43 o
  22   0  16    12478.71    12959.71    717.05 o
  24   0  16    80360.44    80085.63   2358.90 o
 -41   1  16    41199.25    41867.47   1125.68 o
 -39   1  16      875.88      847.90    357.12 o
 -37   1  16    92030.81    92546.87   2357.21 o
 -35   1  16   237848.33   239901.69   5847.66 o
 -33   1  16   315155.09   319173.31   7712.63 o
 -31   1  16   169419.27   175443.02   4275.75 o
 -29   1  16    47390.88    47626.07   1352.79 o
 -27   1  16     6349.13     6894.00    254.72 o
 -25   1  16   190804.14   201860.25   4825.07 o
 -23   1  16   514449.88   552839.69  15262.01 o
 -21   1  16   563068.56   540481.25  52317.16 o
 -19   1  16   287520.28   268501.06   9288.87 o
 -17   1  16    72512.80    64424.60   3336.88 o
 -15   1  16     1031.51     1620.36    176.14 o
 -13   1  16   512939.91   522887.59  10652.82 o
 -11   1  16   851028.00   880411.31  10259.73 o
  -9   1  16   655570.50   673270.25   7862.85 o
  -7   1  16   649690.88   665339.31   7581.55 o
  -5   1  16    53884.27    54401.12    669.79 o
  -3   1  16    47516.34    53292.74    728.75 o
  -1   1  16   425627.03   446384.44   5437.45 o
   1   1  16   529930.19   543809.19   6245.41 o
   3   1  16   612469.69   627421.81   7202.50 o
   5   1  16   370753.22   367417.84   4503.93 o
   7   1  16    38444.41    38014.07    605.50 o
   9   1  16    16978.95    18568.35    392.66 o
  11   1  16   142885.38   146149.39   1992.41 o
  13   1  16   243237.52   249572.31   3324.79 o
  15   1  16   256974.11   258900.56   3456.75 o
  17   1  16   117664.87   117775.81   1965.99 o
  19   1  16    22059.42    21351.96    601.24 o
  21   1  16     3474.43     2835.78    381.61 o
  23   1  16    55117.93    54159.95   1082.35 o
  25   1  16   118824.88   122119.23   2376.83 o
 -42   2  16    39815.26    41731.87   1142.95 o
 -40   2  16     1310.83     1659.50    401.96 o
 -38   2  16    22778.48    22053.28   1032.58 o
 -36   2  16   144132.77   140660.58   3129.70 o
 -34   2  16   226863.98   230723.81   5031.13 o
 -32   2  16   250195.69   251578.67   5460.16 o
 -30   2  16   143369.52   144539.03   3175.49 o
 -28   2  16     2232.59     2623.04    464.80 o
 -26   2  16    48420.47    47400.62   1945.58 o
 -24   2  16   310614.53   323459.88  11409.81 o
 -22   2  16   491187.00   495698.75  19398.22 o
 -20   2  16   383756.13   370881.81   6865.16 o
 -18   2  16   209438.09   201540.61   5123.94 o
 -16   2  16     9286.56     9989.79    336.93 o
 -14   2  16    82670.63    80489.87   1359.36 o
 -12   2  16   356459.00   360164.16   4593.24 o
 -10   2  16   781384.00   790834.44   9874.64 o
  -8   2  16   455367.03   463960.91   6251.55 o
  -6   2  16   227219.56   225862.58   2680.28 o
  -4   2  16     2116.35     2313.96    130.95 o
  -2   2  16   183730.98   190286.95   2354.61 o
   0   2  16   311283.06   310681.88   3690.91 o
   2   2  16   616151.50   621298.94   7317.39 o
   4   2  16   394932.97   391165.66   4792.56 o
   6   2  16   117620.77   116364.14   1590.12 o
   8   2  16      584.57      757.82    180.09 o
  10   2  16    33120.36    33980.85    575.09 o
  12   2  16   101601.35   105199.98   1472.66 o
  14   2  16   216681.23   219596.42   2950.69 o
  16   2  16   177870.75   176537.14   2718.36 o
  18   2  16    48319.12    48713.22    968.01 o
  20   2  16      100.38      -16.89    346.27 o
  22   2  16    33201.88    33800.06    798.09 o
  24   2  16    81654.72    79201.37   1552.78 o
 -41   3  16    14312.63    13742.31    628.97 o
 -39   3  16     5671.11     6130.97    467.84 o
 -37   3  16    81062.35    80912.88   2434.21 o
 -35   3  16   205200.30   204357.19   4481.67 o
 -33   3  16   244095.84   246015.81   5357.11 o
 -31   3  16   201178.80   200304.02   4386.19 o
 -29   3  16    54656.70    53997.15   1396.92 o
 -27   3  16    22170.23    21258.35    616.64 o
 -25   3  16   166166.14   161997.16   3816.51 o
 -23   3  16   389587.25   378316.19  12495.72 o
 -21   3  16   590389.75   531131.19  15400.93 o
 -19   3  16   286127.31   266141.66   6957.70 o
 -17   3  16   118593.43   112990.66   1737.37 o
 -15   3  16     3468.13     4379.30    173.00 o
 -13   3  16   224616.14   227621.38   4210.04 o
 -11   3  16   416465.31   418046.28   6212.77 o
  -9   3  16   612837.75   620776.31   9551.25 o
  -7   3  16   352175.25   348026.53   4553.32 o
  -5   3  16    48597.38    44833.71    638.86 o
  -3   3  16     1106.35     2204.55    179.50 o
  -1   3  16    96343.90    95790.84   1264.94 o
   1   3  16   387233.25   392194.28   5109.88 o
   3   3  16   345409.22   345386.44   4371.38 o
   5   3  16   204601.28   204219.63   2722.67 o
   7   3  16    37958.85    37017.77    602.84 o
   9   3  16    30207.32    30981.29    542.70 o
  11   3  16    94377.42    95099.96   1346.23 o
  13   3  16   220568.64   219485.89   2951.54 o
  15   3  16   174638.88   173602.69   2559.97 o
  17   3  16   113191.41   115691.08   1950.36 o
  19   3  16    17620.86    17508.77    564.07 o
  21   3  16    13690.19    13237.06    529.51 o
  23   3  16    31278.94    29237.61    820.36 o
 -40   4  16     2619.42     1991.36    574.69 o
 -38   4  16    10262.11     9603.17    553.18 o
 -36   4  16    79843.63    77959.67   1866.22 o
 -34   4  16   143413.67   141068.42   3383.87 o
 -32   4  16   164198.30   164466.41   3660.23 o
 -30   4  16    77755.07    75016.53   1773.58 o
 -28   4  16      516.61     1068.47    364.18 o
 -26   4  16    55403.23    54939.98   1346.22 o
 -24   4  16   163825.56   159629.81   3641.74 o
 -22   4  16   285146.31   263404.13   8798.49 o
 -20   4  16   353939.38   335009.00   7120.62 o
 -18   4  16    83682.39    74818.36   1467.63 o
 -16   4  16     3339.16     4777.86    233.20 o
 -14   4  16   170736.20   166654.78   3207.53 o
 -12   4  16   272334.94   256748.02   4556.42 o
 -10   4  16   496033.66   483460.91   7830.35 o
  -8   4  16   337993.25   334765.44   4578.31 o
  -6   4  16   126692.66   124730.14   1634.61 o
  -4   4  16     3015.24     2827.18    162.90 o
  -2   4  16   110851.80   109031.73   1395.89 o
   0   4  16   252129.16   248515.84   3071.66 o
   2   4  16   332407.75   326368.50   4137.91 o
   4   4  16   239233.13   237429.97   3041.44 o
   6   4  16    83216.09    80583.61   1151.90 o
   8   4  16      138.41      244.35    203.31 o
  10   4  16    41108.11    41155.34    656.21 o
  12   4  16   247696.86   241797.19   3135.94 o
  14   4  16   174338.11   175051.89   2582.75 o
  16   4  16    92136.84    90861.80   1581.25 o
  18   4  16    28648.84    28231.41    710.06 o
  20   4  16     1008.11      786.84    384.68 o
  22   4  16    28416.18    27251.44    793.84 o
 -39   5  16      360.35     -406.89    475.83 o
 -37   5  16    21105.48    19878.52    793.40 o
 -35   5  16    76924.80    74522.17   1834.98 o
 -33   5  16   150149.06   147375.63   3355.76 o
 -31   5  16    77603.05    76398.00   1855.05 o
 -29   5  16    25729.98    25717.64    845.75 o
 -27   5  16     2372.65     2763.90    434.95 o
 -25   5  16    69910.29    67810.70   1559.37 o
 -23   5  16   127085.03   124369.51   2704.75 o
 -21   5  16   185151.09   171587.86   3991.59 o
 -19   5  16   143068.19   132966.72   3124.14 o
 -17   5  16    36600.75    35367.50    766.29 o
 -15   5  16    13610.55    12755.61    399.42 o
 -13   5  16   163251.64   152733.95   2478.30 o
 -11   5  16   270486.38   257146.81   4058.98 o
  -9   5  16   272280.41   261406.95   3917.91 o
  -7   5  16    92222.95    91023.97   1340.46 o
  -5   5  16     5936.77     6339.59    239.95 o
  -3   5  16    42457.06    42299.55    676.28 o
  -1   5  16   239400.17   236416.81   3137.32 o
   1   5  16   377772.91   369787.81   4682.40 o
   3   5  16   166321.41   160866.81   2100.28 o
   5   5  16    81015.58    80733.72   1091.56 o
   7   5  16     2625.72     3181.08    227.11 o
   9   5  16    22184.81    20699.60    446.16 o
  11   5  16    93200.49    91240.21   1364.13 o
  13   5  16   149285.00   152208.17   2365.94 o
  15   5  16    88094.18    89626.97   1562.41 o
  17   5  16    28597.75    29119.73    767.02 o
  19   5  16      210.55      160.66    407.57 o
  21   5  16    17840.85    17832.99    687.01 o
 -38   6  16     8052.02     9047.36    665.31 o
 -36   6  16    33899.36    34239.26   1261.07 o
 -34   6  16    58467.08    54823.29   1501.59 o
 -32   6  16   147513.70   143624.94   3321.39 o
 -30   6  16    51979.02    50673.73   1405.26 o
 -28   6  16     5331.41     5729.10    520.86 o
 -26   6  16    16037.48    17006.84    698.58 o
 -24   6  16    96929.45    96552.53   2145.70 o
 -22   6  16   152348.48   148359.72   3437.42 o
 -20   6  16   161417.66   154715.78   3554.40 o
 -18   6  16    75705.35    75534.19   1973.54 o
 -16   6  16     5744.16     5565.61    448.22 o
 -14   6  16    22300.31    20517.56    593.44 o
 -12   6  16   118707.64   108068.28   1831.57 o
 -10   6  16   173661.13   167528.86   2597.01 o
  -8   6  16   109629.52   105756.35   1622.88 o
  -6   6  16    35327.94    34067.21    655.44 o
  -4   6  16       50.79      146.57    215.79 o
  -2   6  16    34290.23    31789.44    582.36 o
   0   6  16   163924.14   162943.52   2311.80 o
   2   6  16   187120.81   186348.78   2623.28 o
   4   6  16    59068.21    58169.69    906.23 o
   6   6  16     6448.54     6897.22    307.92 o
   8   6  16     1412.81     1812.38    261.72 o
  10   6  16    38534.28    38316.73    715.08 o
  12   6  16   102165.59   103698.47   1695.07 o
  14   6  16    86555.72    88554.94   1573.42 o
  16   6  16    41005.40    42728.55   1045.53 o
  18   6  16     2381.36     2814.32    492.47 o
  20   6  16     5764.17     5851.13    611.25 o
 -35   7  16    36553.13    34720.99   1187.21 o
 -33   7  16    37249.34    35986.40   1204.84 o
 -31   7  16    62515.92    60104.64   1657.76 o
 -29   7  16    17053.30    16292.06    808.55 o
 -27   7  16      265.63      671.32    482.52 o
 -25   7  16    33712.66    33760.29   1633.59 o
 -23   7  16    67642.95    67875.96   1886.42 o
 -21   7  16    78828.62    79988.88   2552.36 o
 -19   7  16    56154.50    52687.70   1184.76 o
 -17   7  16     3765.56     4835.29    390.51 o
 -15   7  16     4589.12     4823.16    406.04 o
 -13   7  16    47157.62    43473.24   1063.94 o
 -11   7  16   125152.96   116239.08   2111.37 o
  -9   7  16   105522.09    98698.08   1633.22 o
  -7   7  16    42487.40    40900.18    818.68 o
  -5   7  16    25171.83    25370.93    572.00 o
  -3   7  16     6426.34     6084.41    328.13 o
  -1   7  16    17463.31    15906.49    453.78 o
   1   7  16    73427.31    72000.84   1153.14 o
   3   7  16    52743.04    50789.99    878.34 o
   5   7  16    16306.94    16336.97    473.28 o
   7   7  16      474.35      484.13    291.38 o
   9   7  16    16607.04    16200.96    510.66 o
  11   7  16    42493.45    39843.38    896.52 o
  13   7  16    45876.49    45750.41   1044.38 o
  15   7  16    25299.67    24120.91    812.08 o
  17   7  16     2000.70     2311.04    516.53 o
  19   7  16     3565.20     2224.96    603.89 o
 -34   8  16    22841.42    21699.14   1030.12 o
 -32   8  16    14031.85    14539.67    877.20 o
 -30   8  16    27578.56    28606.23   1673.45 o
 -28   8  16      475.21      865.13    543.75 o
 -26   8  16      145.53     1195.71    784.56 o
 -24   8  16    11643.03    12126.49    718.65 o
 -22   8  16    34934.04    37006.26   1357.75 o
 -20   8  16    33415.64    34897.24   1272.44 o
 -18   8  16     6785.45     7697.86    544.99 o
 -16   8  16       20.73     1206.44    466.55 o
 -14   8  16     9277.34     9386.50    502.37 o
 -12   8  16    35908.66    34697.72   1497.11 o
 -10   8  16    37763.02    36790.80   1116.75 o
  -8   8  16    34532.88    33698.85    804.12 o
  -6   8  16     1546.73     1627.54    360.79 o
  -4   8  16    20604.84    19528.95    556.83 o
  -2   8  16    48523.00    45302.55    882.39 o
   0   8  16    44962.96    43060.91    822.33 o
   2   8  16    36075.14    35616.22    740.29 o
   4   8  16    11735.57    12723.28    461.96 o
   6   8  16     1818.49     1380.22    364.89 o
   8   8  16    19586.27    18220.81    604.79 o
  10   8  16    53033.62    49691.51   1072.35 o
  12   8  16    44728.68    43863.43   1069.08 o
  14   8  16    12791.16    12334.15    665.20 o
  16   8  16     5854.75     5582.50    586.53 o
 -31   9  16     2845.90     4632.58    972.73 o
 -29   9  16     2539.07     3283.95   1184.54 o
 -27   9  16     2181.29     4223.00    623.35 o
 -25   9  16     1379.50     2645.16    813.46 o
 -23   9  16    13065.50    14865.42    781.39 o
 -21   9  16    11609.04    13201.63    738.91 o
 -19   9  16     9854.57    11503.68    668.11 o
 -17   9  16      361.49     1520.41    442.64 o
 -15   9  16     4802.40     5542.95    660.79 o
 -13   9  16     5945.75     6762.80    549.66 o
 -11   9  16    11355.60    11756.79    570.97 o
  -9   9  16     7550.93     8426.79    593.48 o
  -7   9  16       97.98     1116.64    373.56 o
  -5   9  16    11376.69    10680.00    612.39 o
  -3   9  16    21413.26    20863.04    645.19 o
  -1   9  16    36610.53    33586.84    825.39 o
   1   9  16    16465.59    16088.75    598.68 o
   3   9  16    16454.35    16248.44    604.73 o
   5   9  16     1040.79     1087.94    420.32 o
   7   9  16     9669.68     7938.81    519.46 o
   9   9  16    28594.08    24992.01    749.84 o
  11   9  16    43841.88    43497.71   1273.91 o
  13   9  16    16731.13    16162.22    785.41 o
 -28  10  16     8199.92     9396.06   1183.93 o
 -26  10  16       55.27     1132.15    634.49 o
 -24  10  16      915.42     3502.37    745.15 o
 -22  10  16     5656.26     9964.07    748.73 o
 -20  10  16      120.01     3171.56    573.65 o
 -18  10  16       18.05     2491.98    517.30 o
 -16  10  16      328.44     2555.38    439.65 o
 -14  10  16     5281.70     7002.33    753.94 o
 -12  10  16     7257.03     8989.61    591.18 o
 -10  10  16     5646.27     7003.47    604.74 o
  -8  10  16     5304.69     7584.59    738.62 o
  -6  10  16      395.78     1612.37    427.36 o
  -4  10  16     4381.61     4317.05    501.32 o
  -2  10  16    11114.61     9490.98    532.60 o
   0  10  16     7274.22     6173.82    503.02 o
   2  10  16     1369.60      633.56    466.17 o
   4  10  16      534.48      246.17    462.62 o
   6  10  16     3805.07     1828.50    497.95 o
   8  10  16    21376.34    17962.99    782.95 o
  10  10  16    16547.86    14238.46    936.67 o
 -23  11  16      247.18     4119.80    739.53 o
 -21  11  16      464.76     4330.87    885.63 o
 -19  11  16       89.42     3563.63    583.45 o
 -17  11  16      155.14     3204.89    551.88 o
 -15  11  16     1016.19     3675.20    555.72 o
 -13  11  16      192.20     3024.39    849.51 o
 -11  11  16       45.34     1906.08    524.25 o
  -9  11  16      953.59     3459.46    510.39 o
  -7  11  16     1182.91     2385.33    496.70 o
  -5  11  16     4557.27     5378.99    614.75 o
  -3  11  16     9288.68    10019.71    897.21 o
  -1  11  16     8080.83     8611.70    595.99 o
   1  11  16      106.60      488.20    487.32 o
   3  11  16     3467.64     3155.76    542.06 o
   5  11  16     6403.37     5674.25    618.75 o
 -14  12  16       26.67     3073.63    721.20 o
 -12  12  16       23.09     2832.69    706.27 o
 -10  12  16     2414.12     4941.54   1064.54 o
  -8  12  16     4433.42     7258.91    702.53 o
  -6  12  16     7862.90    11250.94    933.21 o
  -4  12  16    13314.59    14558.57    714.05 o
 -41   1  17       36.92       23.32    381.18 o
 -39   1  17     2508.57     2808.13    376.35 o
 -37   1  17     2644.40     4017.83    413.06 o
 -35   1  17     8383.13    10062.14    520.30 o
 -33   1  17     1626.03     2161.45    472.15 o
 -31   1  17     1430.25     1483.70    346.87 o
 -29   1  17     3428.03     3747.84    430.12 o
 -27   1  17     1917.22     1739.55    926.77 o
 -25   1  17    16594.00    17588.75    600.80 o
 -23   1  17     5378.71     5052.88    355.64 o
 -21   1  17     7983.55     5254.70    638.12 o
 -19   1  17       98.43      111.85    687.34 o
 -17   1  17       51.98     -104.10    162.40 o
 -15   1  17      197.45      518.06     97.61 o
 -13   1  17    10322.75    13151.28    399.79 o
 -11   1  17    11223.96    14137.71    304.02 o
  -9   1  17     2439.80     3257.66    127.48 o
  -7   1  17     1459.39     2361.71    144.50 o
  -5   1  17      707.10      696.32     99.91 o
  -3   1  17     9739.40    11405.73    243.07 o
  -1   1  17     7055.29    10870.74    420.89 o
   1   1  17     9646.69    13802.23    544.76 o
   3   1  17     7911.60    13130.32    745.88 o
   5   1  17    11238.84    14528.50    342.55 o
   7   1  17    20598.31    20621.79    408.14 o
   9   1  17    29040.86    27844.99    505.78 o
  11   1  17    13551.70    13541.57    355.95 o
  13   1  17      522.33     1832.20    244.00 o
  15   1  17     1441.56     2717.49    296.61 o
  17   1  17      547.40      513.84    325.04 o
  19   1  17     1183.61     1141.55    358.49 o
  21   1  17     1539.58     1542.37    385.31 o
  23   1  17     8453.59     8923.41    504.14 o
 -42   2  17       42.23      261.89    401.96 o
 -40   2  17     1022.72      709.84    379.63 o
 -38   2  17     3806.54     3604.66    387.95 o
 -36   2  17     2861.89     3630.01    377.42 o
 -34   2  17     2366.86     3433.12    410.60 o
 -32   2  17     7295.69     8405.85    850.20 o
 -30   2  17     2607.84     2808.01    624.36 o
 -28   2  17      471.00      300.38    662.52 o
 -26   2  17    14151.88    14587.93   1738.80 o
 -24   2  17    16247.41    17727.79   1033.37 o
 -22   2  17     5233.33     5724.69    412.83 o
 -20   2  17      253.17     -386.90    386.90 o
 -18   2  17     8779.40     7335.74    290.39 o
 -16   2  17     9709.05     8786.28    234.04 o
 -14   2  17    20133.99    20009.14    333.71 o
 -12   2  17    22963.84    25238.07    459.79 o
 -10   2  17    24580.99    27031.03    553.39 o
  -8   2  17     5025.36     6224.16    234.23 o
  -6   2  17     8448.01     8019.47    254.64 o
  -4   2  17     2084.02     1865.91    132.35 o
  -2   2  17      949.66     1280.48    136.91 o
   0   2  17    37087.08    41356.88    602.46 o
   2   2  17     5356.38     8476.50    498.31 o
   4   2  17     2804.91     3982.18    260.18 o
   6   2  17       40.98      581.47    178.71 o
   8   2  17    34227.71    31911.33    549.74 o
  10   2  17    31729.88    32751.13    568.46 o
  12   2  17    11684.26    12502.21    352.20 o
  14   2  17    14789.01    16288.99    416.33 o
  16   2  17     2347.71     2835.06    325.56 o
  18   2  17     2466.85     2593.46    367.31 o
  20   2  17     6492.93     6938.88    444.55 o
  22   2  17    18281.08    18932.41    628.64 o
 -41   3  17      893.72      133.11    413.51 o
 -39   3  17     5159.49     4540.90    446.09 o
 -37   3  17    18064.51    18830.76    675.47 o
 -35   3  17     9866.74    11761.23    578.20 o
 -33   3  17     4721.87     5800.17    756.17 o
 -31   3  17      534.15     1133.25    424.24 o
 -29   3  17     6606.18     6861.41    582.74 o
 -27   3  17    16144.27    16358.83    537.06 o
 -25   3  17    36359.09    36241.18   1142.61 o
 -23   3  17    22892.44    21736.54   2147.06 o
 -21   3  17     7606.60     7126.44    782.13 o
 -19   3  17     1053.53      262.13    301.47 o
 -17   3  17     8170.69     7180.00    294.66 o
 -15   3  17    23488.24    21845.44    577.04 o
 -13   3  17    40998.90    42258.74    833.91 o
 -11   3  17    39077.84    41148.80    811.25 o
  -9   3  17     8493.07    10539.91    307.44 o
  -7   3  17    13116.65    14436.38    285.09 o
  -5   3  17    50527.68    49722.39    701.30 o
  -3   3  17    86439.69    84467.15   1129.67 o
  -1   3  17    24884.48    26744.27    436.55 o
   1   3  17    29859.07    32013.10    508.70 o
   3   3  17    23841.81    26437.93    454.73 o
   5   3  17     1683.10     2223.27    199.14 o
   7   3  17    18882.56    18747.38    399.37 o
   9   3  17    45542.11    45676.42    726.49 o
  11   3  17   107719.32   107688.16   1513.76 o
  13   3  17    36358.98    39076.80    675.13 o
  15   3  17    20363.36    20986.84    531.00 o
  17   3  17      981.31     1108.22    346.44 o
  19   3  17      570.67     -113.58    365.75 o
  21   3  17    13216.51    13389.98    549.60 o
  23   3  17    25914.17    24551.46    782.87 o
 -40   4  17     6868.79     6951.07    536.61 o
 -38   4  17    18523.37    18238.21    718.88 o
 -36   4  17    28557.78    29390.58   1016.52 o
 -34   4  17    10737.91    12167.02    861.03 o
 -32   4  17     1856.43     2598.68    465.89 o
 -30   4  17      308.24       32.84    314.41 o
 -28   4  17     8942.11     8182.47    430.87 o
 -26   4  17    26812.79    26900.96    788.21 o
 -24   4  17    54443.64    53175.34   2227.05 o
 -22   4  17    33601.85    31610.75   1481.97 o
 -20   4  17    11790.41    11811.55    541.58 o
 -18   4  17     1701.06     2437.54    257.06 o
 -16   4  17    16952.79    15687.82    406.45 o
 -14   4  17    65646.95    64515.00   1203.09 o
 -12   4  17    48269.57    48355.14   1035.99 o
 -10   4  17    52648.01    53960.75   1117.07 o
  -8   4  17    15742.98    17994.12    451.87 o
  -6   4  17     1170.56     1211.63    154.72 o
  -4   4  17    83315.68    83301.33   1130.81 o
  -2   4  17    61222.78    61211.83    832.98 o
   0   4  17   102926.03   104304.09   1390.61 o
   2   4  17    77264.68    78892.14   1085.56 o
   4   4  17    23385.41    24312.97    445.59 o
   6   4  17     2534.97     2602.53    220.03 o
   8   4  17    16067.63    16336.96    398.13 o
  10   4  17    47057.46    48118.82    747.70 o
  12   4  17    41793.54    46285.54    737.82 o
  14   4  17    49680.73    50023.24    893.15 o
  16   4  17    14933.28    14832.69    526.84 o
  18   4  17       33.66     -325.34    369.43 o
  20   4  17     5866.20     5536.15    452.77 o
  22   4  17    37708.45    37961.84    956.04 o
 -39   5  17     6415.08     4658.02    535.29 o
 -37   5  17    14007.01    13859.92    669.83 o
 -35   5  17    12105.67    11523.50    601.46 o
 -33   5  17     4613.19     4368.95    472.47 o
 -31   5  17     1693.52     1936.21    426.40 o
 -29   5  17     9476.07    10317.93    541.12 o
 -27   5  17    31921.11    31959.27    963.02 o
 -25   5  17    44329.67    44661.94   1216.43 o
 -23   5  17    45578.37    42709.91   1092.13 o
 -21   5  17    18279.70    17397.39    623.28 o
 -19   5  17      709.78      567.39    375.07 o
 -17   5  17     8442.06     6799.16    424.78 o
 -15   5  17    85604.65    79917.57   1374.00 o
 -13   5  17    93400.73    87519.41   1483.41 o
 -11   5  17    98826.48    97616.77   1632.82 o
  -9   5  17    42017.63    42563.99    810.96 o
  -7   5  17     9898.29    10195.54    301.77 o
  -5   5  17      436.22      248.41    181.50 o
  -3   5  17    81049.52    78954.43   1138.67 o
  -1   5  17    93820.74    96664.52   1412.85 o
   1   5  17    56136.09    57421.41    845.18 o
   3   5  17    48497.47    48107.80    737.45 o
   5   5  17      265.36      485.19    201.09 o
   7   5  17    12693.21    12648.59    343.76 o
   9   5  17    26960.54    27990.79    532.16 o
  11   5  17    60953.66    64326.58    959.44 o
  13   5  17    40733.04    42742.49    814.09 o
  15   5  17    21904.92    21712.05    632.02 o
  17   5  17     3089.87     2401.49    442.31 o
  19   5  17    18383.28    19811.55    699.82 o
  21   5  17    25662.38    25294.47    869.30 o
 -38   6  17    15876.96    16716.36    812.32 o
 -36   6  17    21659.10    20747.89    873.02 o
 -34   6  17    12731.63    12316.74    676.60 o
 -32   6  17     5329.21     5729.17    547.89 o
 -30   6  17     1008.99      793.56    464.61 o
 -28   6  17    13007.03    14257.77    684.87 o
 -26   6  17    47772.27    47898.47   1342.77 o
 -24   6  17    40731.10    42359.09   1504.63 o
 -22   6  17    29552.22    29596.96   1270.84 o
 -20   6  17    11858.67    12845.09   1070.11 o
 -18   6  17     2597.01     3213.17    403.45 o
 -16   6  17    42126.32    38430.25    854.76 o
 -14   6  17    88406.79    82157.63   1674.88 o
 -12   6  17    73167.41    69348.60   1254.93 o
 -10   6  17    82064.02    78454.08   1381.24 o
  -8   6  17     3194.46     3340.41    265.32 o
  -6   6  17     4578.75     4210.06    272.81 o
  -4   6  17     6160.93     6100.43    289.11 o
  -2   6  17    82240.36    82566.12   1254.69 o
   0   6  17   141861.94   143924.48   2062.60 o
   2   6  17    65574.83    67780.76   1066.72 o
   4   6  17    23388.64    22129.00    487.77 o
   6   6  17     2429.84     2748.77    270.23 o
   8   6  17    54735.18    53297.65    902.68 o
  10   6  17    74782.25    73623.66   1223.85 o
  12   6  17   130458.20   127787.38   2064.26 o
  14   6  17    61349.11    61395.57   1252.48 o
  16   6  17    15862.53    15054.04    652.60 o
  18   6  17       41.07     -455.26    455.26 o
 -35   7  17    31822.52    32131.47   1156.29 o
 -33   7  17    24044.83    24532.80   1007.32 o
 -31   7  17     7965.54     8423.28    675.26 o
 -29   7  17    26500.24    25893.78   1004.59 o
 -27   7  17    64321.95    66778.17   1776.87 o
 -25   7  17    65333.07    68442.34   2547.10 o
 -23   7  17    65597.08    67282.10   1658.67 o
 -21   7  17    38689.30    40162.04   1153.77 o
 -19   7  17     3524.21     4360.82    563.96 o
 -17   7  17    12264.76    12526.84    664.75 o
 -15   7  17    48832.59    45881.31   1130.22 o
 -13   7  17   108017.03   102286.27   1977.13 o
 -11   7  17    93300.62    88159.59   1660.45 o
  -9   7  17    62231.00    59694.67   1144.73 o
  -7   7  17      793.07      987.10    287.07 o
  -5   7  17     8446.42     8918.83    376.80 o
  -3   7  17   134472.39   130193.03   1989.79 o
  -1   7  17   157108.06   150616.09   2181.61 o
   1   7  17   101552.20    98749.50   1497.65 o
   3   7  17    54615.80    54367.62    930.78 o
   5   7  17     1349.30      765.38    285.83 o
   7   7  17     4879.03     4634.00    334.52 o
   9   7  17    46872.42    43717.77   1002.54 o
  11   7  17    96158.42    96449.93   1713.93 o
  13   7  17    85420.29    82708.68   1648.66 o
  15   7  17    35969.27    33474.33    951.01 o
  17   7  17     5189.32     3823.05    556.08 o
 -34   8  17    23395.98    22021.80   1119.26 o
 -32   8  17     3417.84     4359.24    834.85 o
 -30   8  17    10038.12    12885.87    989.62 o
 -28   8  17    13018.78    14561.88    832.34 o
 -26   8  17    29686.03    30693.86   1124.89 o
 -24   8  17    78336.82    81050.61   2287.91 o
 -22   8  17    62115.99    65499.71   1644.43 o
 -20   8  17    18076.27    18756.62    763.56 o
 -18   8  17     1584.90     3126.94    490.49 o
 -16   8  17    26437.68    26805.08   1000.06 o
 -14   8  17   100774.77    96879.09   1934.65 o
 -12   8  17   155020.56   144891.23   2962.96 o
 -10   8  17    66493.24    59833.32   1259.76 o
  -8   8  17    36230.82    34245.40    820.59 o
  -6   8  17     5490.51     5543.49    373.42 o
  -4   8  17    26771.33    26388.59    651.22 o
  -2   8  17    57987.24    55372.61   1020.42 o
   0   8  17   159423.84   151937.48   2329.20 o
   2   8  17    82519.62    79401.71   1341.17 o
   4   8  17     6800.32     6244.39    395.31 o
   6   8  17      183.90     -351.35    351.35 o
   8   8  17    18189.38    18078.02    610.49 o
  10   8  17    84375.05    82257.96   1541.91 o
  12   8  17    89841.36    85821.13   1798.12 o
  14   8  17    61433.84    58873.50   1392.72 o
 -31   9  17     1104.66     1097.34   1215.20 o
 -29   9  17      245.41     1953.33    849.00 o
 -27   9  17    24043.56    28051.13   1539.55 o
 -25   9  17    25488.31    28990.77   1135.64 o
 -23   9  17    33243.49    37177.46   1447.35 o
 -21   9  17    25314.34    28189.95   1393.67 o
 -19   9  17     1087.26     2301.70    505.41 o
 -17   9  17    14469.97    17807.01    760.71 o
 -15   9  17    40711.70    42362.95   1568.28 o
 -13   9  17    62381.05    61702.06   1906.54 o
 -11   9  17    91230.20    86410.41   2113.11 o
  -9   9  17    20325.40    19224.83    857.18 o
  -7   9  17    12520.94    11735.35    538.81 o
  -5   9  17    13315.92    13971.57    642.60 o
  -3   9  17    67195.48    63579.89   1300.44 o
  -1   9  17   113336.70   109162.20   1861.85 o
   1   9  17   102098.02    96266.15   1611.91 o
   3   9  17    36655.90    33351.92    845.34 o
   5   9  17      589.30     -434.78    434.78 o
   7   9  17     9631.33     9761.78    575.72 o
   9   9  17    73221.14    70223.71   1512.72 o
  11   9  17   102966.22    98734.23   2205.00 o
  13   9  17    91213.89    90167.20   5431.18 o
 -26  10  17    44468.81    49281.21   1497.46 o
 -24  10  17    48706.68    55485.85   1630.53 o
 -22  10  17    51544.52    55410.07   1983.60 o
 -20  10  17    24535.59    27965.27   1597.77 o
 -18  10  17      466.23     2738.97    660.80 o
 -16  10  17    15458.30    16923.64    721.27 o
 -14  10  17    40568.78    42673.65   1242.11 o
 -12  10  17    97338.11    92495.67   2585.67 o
 -10  10  17    48413.26    46271.16   1262.60 o
  -8  10  17    23100.64    22371.65    895.83 o
  -6  10  17        8.81      425.27    432.57 o
  -4  10  17    18364.61    19097.80    685.39 o
  -2  10  17    59897.61    55634.39   1258.04 o
   0  10  17   115234.31   109109.23   2144.01 o
   2  10  17    70117.60    63180.84   1333.69 o
   4  10  17    26750.66    22513.46    789.74 o
   6  10  17      125.82     -485.13    485.13 o
   8  10  17    26889.76    25226.33    902.17 o
 -21  11  17    26558.60    33901.30   1962.06 o
 -19  11  17    13595.25    15564.20   1114.14 o
 -17  11  17      307.70     4181.46    950.25 o
 -15  11  17    29970.30    35129.79   1632.70 o
 -13  11  17    67334.48    68151.47   1850.25 o
 -11  11  17    76421.31    78644.36   2048.18 o
  -9  11  17    55713.53    54933.64   1471.75 o
  -7  11  17    13697.72    14776.53    950.06 o
  -5  11  17     3203.86     4365.83    511.03 o
  -3  11  17    35913.44    33832.00   1521.15 o
  -1  11  17    63375.34    61459.96   1514.79 o
   1  11  17    50768.00    46722.09   1205.93 o
   3  11  17    40547.96    37086.79   1234.85 o
 -42   0  18      190.71     -256.80    588.23 o
 -40   0  18     3984.07     3657.31    622.57 o
 -38   0  18     4892.08     5825.89    608.92 o
 -36   0  18     5732.28     5653.85    744.99 o
 -34   0  18     5944.28     5703.74    509.79 o
 -32   0  18     4903.79     5404.50    457.87 o
 -30   0  18     1335.99     1177.56    339.86 o
 -28   0  18      730.79      135.71   1081.43 o
 -22   0  18     1369.97     2835.75   1009.33 o
 -20   0  18     8629.43     8074.67   1297.72 o
 -18   0  18      565.79      550.06    317.56 o
 -16   0  18     7176.08     8083.17    738.37 o
 -14   0  18    63638.20    66318.70   1600.06 o
 -12   0  18    38219.98    40919.71    725.58 o
 -10   0  18    24704.47    25458.27    617.49 o
  -8   0  18     1037.29     1624.66    152.49 o
  -6   0  18    15229.18    14948.45    332.51 o
  -4   0  18    52374.75    53062.48    998.22 o
  -2   0  18    87030.58    87959.03   1706.75 o
   0   0  18    97319.54   101131.95   1953.88 o
   2   0  18    67062.04    70654.43   1416.60 o
   4   0  18     6493.62     7230.76    339.02 o
   6   0  18     1876.91     2059.03    280.96 o
   8   0  18    58939.61    59460.02   1255.96 o
  10   0  18   125484.35   129798.77   2529.45 o
  12   0  18    67814.20    70395.64   1479.74 o
  14   0  18    28011.42    30751.01    816.73 o
  16   0  18     2543.05     2890.60    503.60 o
  18   0  18    14889.12    13948.06    719.86 o
  20   0  18    38773.24    36900.75   1184.53 o
  22   0  18    39040.24    39858.21   1267.95 o
 -41   1  18     1726.23     1714.92    380.06 o
 -39   1  18     6824.65     7045.90    423.31 o
 -37   1  18    12465.36    12021.18    558.46 o
 -35   1  18     4191.34     4254.23    359.27 o
 -33   1  18    10512.83    10501.24    468.16 o
 -31   1  18      802.17     1031.35    256.15 o
 -29   1  18     1177.59     1000.86    217.50 o
 -27   1  18     1479.59     1559.98   1249.65 o
 -25   1  18      139.67      592.94    219.06 o
 -23   1  18     1247.62     1297.72    336.44 o
 -21   1  18     5346.00     5038.54    571.21 o
 -19   1  18     7867.43     7455.72   1054.48 o
 -17   1  18     3346.10     3447.17    233.91 o
 -15   1  18      957.34     1283.03    142.77 o
 -13   1  18     6873.57     7784.95    198.71 o
 -11   1  18     8987.10    10363.23    193.56 o
  -9   1  18     2925.42     3824.09    125.11 o
  -7   1  18     8609.09     8360.50    178.45 o
  -5   1  18    21573.98    20571.27    342.54 o
  -3   1  18    35896.06    35855.75    527.77 o
  -1   1  18    56492.59    57843.84    798.78 o
   1   1  18    26566.24    28526.82    477.91 o
   3   1  18     7535.21     8697.60    250.12 o
   5   1  18    15843.66    14500.69    339.90 o
   7   1  18    72076.09    71135.88   1031.47 o
   9   1  18    38503.67    39451.89    649.93 o
  11   1  18    83601.47    85578.19   1233.00 o
  13   1  18    73439.08    74811.01   1104.66 o
  15   1  18     5814.37     6561.20    350.32 o
  17   1  18     1521.82     1170.92    341.36 o
  19   1  18    20996.36    20631.41    617.66 o
  21   1  18    72154.89    70660.13   1330.34 o
  23   1  18   101408.01   103928.84   1838.07 o
 -42   2  18     2004.54     1230.89    409.44 o
 -40   2  18    15377.53    14591.47    601.39 o
 -38   2  18     8359.55     8478.02    449.42 o
 -36   2  18    14204.77    13898.89    536.34 o
 -34   2  18    10204.79    10207.38    441.83 o
 -32   2  18     1264.10     1226.19    439.61 o
 -30   2  18      471.87      200.31    490.23 o
 -28   2  18      717.18      626.67    781.24 o
 -26   2  18     5213.14     5167.90    769.02 o
 -24   2  18      250.18     -131.08    369.23 o
 -22   2  18     3123.14     3469.79    348.87 o
 -20   2  18     3099.88     3213.26    529.16 o
 -18   2  18      431.16      385.69    199.94 o
 -16   2  18    15149.79    15631.62    362.33 o
 -14   2  18    16039.17    16634.00    345.41 o
 -12   2  18    11318.09    12413.70    237.02 o
 -10   2  18     1868.01     2506.22    135.73 o
  -8   2  18       27.03       98.78    115.57 o
  -6   2  18    10224.02     9199.63    225.78 o
  -4   2  18    35105.40    34088.43    510.24 o
  -2   2  18    30585.80    31333.93    485.19 o
   0   2  18    33954.73    34869.66    532.79 o
   2   2  18    19397.84    19993.36    392.11 o
   4   2  18     1233.46     1088.99    180.67 o
   6   2  18     9905.36     9327.93    283.72 o
   8   2  18    60609.38    59508.32    892.62 o
  10   2  18    82352.67    83238.43   1200.23 o
  12   2  18    57989.68    59315.81    915.31 o
  14   2  18    21233.06    21612.34    506.24 o
  16   2  18      926.73      391.32    334.47 o
  18   2  18    16922.18    16463.14    551.50 o
  20   2  18    40839.48    41576.36    916.59 o
  22   2  18    71622.71    71212.13   1354.49 o
 -41   3  18     1876.48      882.02    515.43 o
 -39   3  18     6808.55     6533.36    471.30 o
 -37   3  18     5280.83     5412.12    417.12 o
 -35   3  18     4284.81     4386.53    370.64 o
 -33   3  18      719.46      848.91    410.16 o
 -31   3  18     2990.02     2573.61    564.53 o
 -29   3  18      304.81      258.22    463.20 o
 -27   3  18     5620.21     5297.81    428.85 o
 -25   3  18      113.17     -422.69    422.69 o
 -23   3  18      129.52     -716.63    716.63 o
 -21   3  18     1566.05      753.68    548.05 o
 -19   3  18      126.66        4.56    378.16 o
 -17   3  18    11669.59    11128.73    341.39 o
 -15   3  18    15742.96    15277.60    473.40 o
 -13   3  18    19288.12    19064.22    396.11 o
 -11   3  18    16443.36    16870.29    435.24 o
  -9   3  18    14758.67    15147.31    408.93 o
  -7   3  18       90.08      -13.58    146.19 o
  -5   3  18     7199.77     7109.15    213.97 o
  -3   3  18    55003.99    54239.27    798.78 o
  -1   3  18    70404.77    70224.38    963.58 o
   1   3  18    58732.09    58945.46    832.78 o
   3   3  18    37830.54    37048.23    579.95 o
   5   3  18     2210.46     2113.91    209.12 o
   7   3  18    13450.98    13669.83    353.97 o
   9   3  18    41397.28    40910.23    677.47 o
  11   3  18    29925.28    32032.18    587.50 o
  13   3  18    34245.23    34895.58    633.79 o
  15   3  18    12741.53    13043.07    463.22 o
  17   3  18      873.96      426.07    363.57 o
  19   3  18    24325.82    22723.28    665.48 o
  21   3  18    22467.88    21968.27    720.87 o
 -40   4  18     6384.85     6240.68    511.16 o
 -38   4  18     8853.83     8293.81    514.30 o
 -36   4  18     5527.26     5619.53    450.90 o
 -34   4  18     2423.11     1914.47    563.15 o
 -32   4  18     6732.08     6444.15    429.51 o
 -30   4  18      941.48     1046.69    633.37 o
 -28   4  18      888.77     1657.30    343.57 o
 -26   4  18       39.15      272.87    317.06 o
 -24   4  18      407.66     -279.06    659.40 o
 -22   4  18      888.31      131.59    471.00 o
 -20   4  18    25829.66    24834.80    820.50 o
 -18   4  18     1492.70     1441.77    234.13 o
 -16   4  18       15.70      191.06    183.44 o
 -14   4  18     1602.33     1591.36    261.15 o
 -12   4  18    11287.58    11492.12    503.09 o
 -10   4  18    11997.54    11540.75    367.12 o
  -8   4  18     9205.21     9152.09    277.20 o
  -6   4  18      304.17      193.72    151.94 o
  -4   4  18     7659.53     7387.21    232.12 o
  -2   4  18    34584.67    34024.11    566.58 o
   0   4  18    23088.38    22924.45    443.12 o
   2   4  18    12107.60    11507.77    314.58 o
   4   4  18     2930.96     3113.72    231.58 o
   6   4  18      820.09      205.89    216.99 o
   8   4  18    29859.88    27762.09    529.98 o
  10   4  18    69919.36    67566.23   1024.04 o
  12   4  18    40899.25    39624.84    673.42 o
  14   4  18    17338.07    17162.56    517.72 o
  16   4  18     1498.70     1198.53    404.19 o
  18   4  18     2572.21     2611.52    449.01 o
  20   4  18    35046.63    34889.33    909.23 o
 -39   5  18     9855.79    10245.39    632.75 o
 -37   5  18     9077.74     8976.42    579.49 o
 -35   5  18      430.21       -6.21    442.81 o
 -33   5  18     1337.32      665.27    423.72 o
 -31   5  18     2777.95     3604.96    441.52 o
 -29   5  18     9437.74    10809.00    564.10 o
 -27   5  18     4980.61     5731.63    455.54 o
 -25   5  18     1272.63     1617.10    480.95 o
 -23   5  18     2246.88     1849.24    422.73 o
 -21   5  18    11044.06    10404.19    494.31 o
 -19   5  18      412.64      527.37    459.79 o
 -17   5  18    11902.81    11664.96    464.92 o
 -15   5  18     3041.39     3337.26    253.90 o
 -13   5  18     1778.32     1832.92    241.51 o
 -11   5  18     7693.92     8066.60    323.68 o
  -9   5  18     9858.53     9254.56    336.59 o
  -7   5  18     2194.44     2152.22    204.73 o
  -5   5  18      131.16      314.49    195.77 o
  -3   5  18    10164.50    10507.81    312.55 o
  -1   5  18    13353.10    14109.70    352.33 o
   1   5  18    12952.90    12661.74    331.13 o
   3   5  18     5295.02     5179.06    258.66 o
   5   5  18      268.25      322.24    218.17 o
   7   5  18     2631.27     2509.96    257.63 o
   9   5  18    12683.72    13133.89    387.59 o
  11   5  18    31706.53    31116.53    639.87 o
  13   5  18    32320.12    30735.86    706.68 o
  15   5  18    11274.45    10223.58    528.44 o
  17   5  18      453.11       39.31    426.78 o
  19   5  18     5796.83     5144.22    507.81 o
 -38   6  18     8749.22     8656.13   1135.11 o
 -36   6  18      224.17      334.94    500.63 o
 -34   6  18      240.74      -12.81    604.32 o
 -32   6  18     3072.60     3414.17    509.45 o
 -30   6  18    26703.65    27687.43    971.09 o
 -28   6  18    35274.41    36938.00   1142.87 o
 -26   6  18     4874.75     4756.32    509.30 o
 -24   6  18      164.31      565.03    436.96 o
 -22   6  18     7128.48     7674.72    626.00 o
 -20   6  18     7548.78     7724.31    671.94 o
 -18   6  18    21593.96    19601.24    792.00 o
 -16   6  18     1693.65     1323.98    319.98 o
 -14   6  18      555.17      663.90    280.87 o
 -12   6  18    14334.66    14189.26    456.32 o
 -10   6  18     8279.38     8343.69    374.89 o
  -8   6  18    14643.70    14325.85    422.60 o
  -6   6  18    10213.53     9882.04    346.91 o
  -4   6  18      730.20      580.27    243.45 o
  -2   6  18     1295.53     1977.72    248.42 o
   0   6  18    33759.78    32998.59    609.00 o
   2   6  18    19320.99    17370.94    438.47 o
   4   6  18    14082.43    13289.89    390.32 o
   6   6  18     5551.88     5738.75    312.67 o
   8   6  18     2103.61     2100.60    297.61 o
  10   6  18    15833.65    15315.52    488.50 o
  12   6  18    11447.21    10846.41    475.07 o
  14   6  18    14397.03    13370.98    588.92 o
  16   6  18     1915.08     1213.37    463.60 o
  18   6  18       82.56     -477.72    477.72 o
 -35   7  18     1662.16     1803.25    591.43 o
 -33   7  18     9270.29     9432.05    708.56 o
 -31   7  18    23275.64    24851.26   1624.79 o
 -29   7  18    19557.16    20751.54   1635.39 o
 -27   7  18     3336.90     5158.73   1058.99 o
 -25   7  18     1202.25     2592.47    503.13 o
 -23   7  18    12592.06    14597.57    713.40 o
 -21   7  18    27631.21    28258.83   1000.57 o
 -19   7  18    31211.27    30403.45   1442.02 o
 -17   7  18    28961.45    26621.46    937.84 o
 -15   7  18     5057.58     5045.76    411.64 o
 -13   7  18     1077.89     1262.85    354.82 o
 -11   7  18    23801.63    22404.75    627.79 o
  -9   7  18    18898.35    18555.31    575.39 o
  -7   7  18    38556.12    36650.42    765.98 o
  -5   7  18    27311.37    26381.77    615.48 o
  -3   7  18     4876.07     5050.85    333.83 o
  -1   7  18    11885.93    12601.72    434.32 o
   1   7  18    17732.58    18061.40    515.91 o
   3   7  18    12988.02    12746.10    446.61 o
   5   7  18    13282.20    12356.70    414.79 o
   7   7  18     1081.97      901.95    302.06 o
   9   7  18      705.86      953.34    374.34 o
  11   7  18     7428.28     6929.80    460.51 o
  13   7  18     8661.05     8320.42    548.05 o
  15   7  18    10588.81     9160.07    587.60 o
 -32   8  18    40323.58    41793.38   1948.76 o
 -30   8  18    20244.57    22737.75   2004.62 o
 -28   8  18     6529.72     8671.56    771.03 o
 -26   8  18     2953.09     4032.37    574.20 o
 -24   8  18     1217.64     3169.51    547.63 o
 -22   8  18    10924.84    13228.95    712.92 o
 -20   8  18    27554.16    28977.71    932.14 o
 -18   8  18    38675.56    37091.30   1182.12 o
 -16   8  18    19642.13    19613.24    931.65 o
 -14   8  18     1678.77     2459.04    411.09 o
 -12   8  18      450.05     1098.14    406.23 o
 -10   8  18    20548.84    20238.87    683.23 o
  -8   8  18    14678.59    13417.39    691.35 o
  -6   8  18    32912.83    31066.18    712.94 o
  -4   8  18     3187.80     2894.79    353.54 o
  -2   8  18      486.31     1237.34    340.75 o
   0   8  18     4027.53     5025.51    392.93 o
   2   8  18     7519.59     7367.16    425.17 o
   4   8  18    20775.40    19050.81    575.95 o
   6   8  18     8707.12     7557.62    469.33 o
   8   8  18        2.66     -224.26    415.51 o
  10   8  18      219.22      597.29    466.44 o
  12   8  18     8269.83     8978.67    683.75 o
  14   8  18     4436.22     3149.05    628.29 o
 -29   9  18    46381.07    51599.25   2040.60 o
 -27   9  18    22209.50    26060.74   1416.60 o
 -25   9  18       41.72     2750.94    583.94 o
 -23   9  18     6516.96    10424.14    698.10 o
 -21   9  18    28324.44    30269.16   1146.38 o
 -19   9  18    51371.98    52586.31   1346.19 o
 -17   9  18    32441.20    32171.52   1345.25 o
 -15   9  18     3124.14     4288.70    499.63 o
 -13   9  18      314.61     1816.06    434.00 o
 -11   9  18     9039.55     9625.83    557.82 o
  -9   9  18    49260.63    46877.29   1284.52 o
  -7   9  18    31546.95    29482.72    813.13 o
  -5   9  18     2081.22     2411.63    407.45 o
  -3   9  18     6045.94     6175.68    465.30 o
  -1   9  18      199.53      713.40    376.28 o
   1   9  18     6072.19     5978.40    452.57 o
   3   9  18    24769.69    24090.34    735.43 o
   5   9  18    25442.20    24258.16    784.31 o
   7   9  18     6870.03     6302.89    541.75 o
   9   9  18     1400.59     1573.39    555.76 o
  11   9  18     2676.32     3219.23    649.74 o
 -26  10  18     2523.47     6516.61   1071.75 o
 -24  10  18     4622.25     9334.96    728.82 o
 -22  10  18    33965.51    40425.24   1590.61 o
 -20  10  18    37084.36    42604.77   1290.48 o
 -18  10  18    38122.89    41572.52   1191.39 o
 -16  10  18    23438.69    25801.21   1117.81 o
 -14  10  18    12130.13    13763.45    983.86 o
 -12  10  18     4746.48     7355.15    676.00 o
 -10  10  18    35129.27    37249.38   1725.73 o
  -8  10  18    53515.43    52069.73   1281.36 o
  -6  10  18    48261.97    47673.56   1145.51 o
  -4  10  18    27969.49    27517.78    841.88 o
  -2  10  18     6928.75     6993.37    518.68 o
   0  10  18     1075.30     1234.25    459.16 o
   2  10  18    16740.16    15635.96    694.07 o
   4  10  18    27697.61    26020.88   1158.33 o
   6  10  18     7773.87     6849.73    594.65 o
 -21  11  18    30124.84    37941.26   1253.12 o
 -19  11  18    48708.70    53238.17   1511.08 o
 -17  11  18    34890.86    40967.07   1932.34 o
 -15  11  18    27941.50    30279.35   1292.01 o
 -13  11  18      475.87     2798.92    512.30 o
 -11  11  18     2356.77     4999.60    542.27 o
  -9  11  18    22632.97    26913.11   1268.72 o
  -7  11  18    43999.98    44467.38   1391.09 o
  -5  11  18    25565.87    25674.72    936.22 o
  -3  11  18    19662.74    19103.54    833.22 o
  -1  11  18     2304.39     2345.91    521.25 o
   1  11  18    10520.74    10913.22    658.64 o
 -41   1  19     1396.29     2747.78    539.13 o
 -39   1  19     3610.00     3875.85    413.06 o
 -37   1  19     5041.39     5855.62    413.06 o
 -35   1  19      236.08      169.27    297.99 o
 -33   1  19      686.89      948.99    284.43 o
 -31   1  19       66.31       39.93    245.16 o
 -29   1  19     4470.73     5005.11   1417.87 o
 -27   1  19     6294.20     7109.26   1994.64 o
 -25   1  19      261.44      704.93    253.20 o
 -23   1  19    13214.17    13317.71    742.46 o
 -21   1  19      624.51      961.27    725.38 o
 -19   1  19     2056.61     2427.88    208.14 o
 -17   1  19      317.41      856.49    283.57 o
 -15   1  19     1649.41     2447.11    100.69 o
 -13   1  19      104.08      231.52     91.70 o
 -11   1  19      206.41      473.71     98.92 o
  -9   1  19       39.83      398.86    112.78 o
  -7   1  19     1514.42     1316.06    133.24 o
  -5   1  19    10183.69    10461.46    255.47 o
  -3   1  19     1329.34     1627.80    147.79 o
  -1   1  19      817.60     1158.70    152.88 o
   1   1  19     1333.83     1635.04    175.38 o
   3   1  19       53.21      323.82    176.23 o
   5   1  19     9552.81    10184.58    293.91 o
   7   1  19     3350.98     3600.30    234.88 o
   9   1  19     1824.94     1866.59    236.66 o
  11   1  19     2772.87     3085.24    261.85 o
  13   1  19     1379.82     1522.22    263.16 o
  15   1  19      383.89      223.19    300.61 o
  17   1  19        8.09       23.73    355.99 o
  19   1  19      447.81      437.65    398.80 o
  21   1  19      402.54     1343.27    446.19 o
 -42   2  19     6029.22     7404.55   1898.51 o
 -40   2  19    11537.58    12955.03    796.02 o
 -38   2  19     5963.26     6292.90    408.93 o
 -36   2  19     3423.14     3246.52    333.82 o
 -34   2  19      172.69      146.97    266.99 o
 -32   2  19     6408.29     7375.67    588.57 o
 -30   2  19    16241.39    17832.96   2084.81 o
 -28   2  19    17574.05    18602.95   3724.92 o
 -26   2  19    12807.17    12478.62   1297.72 o
 -24   2  19    21257.54    20385.12    872.67 o
 -22   2  19     8387.28     9748.84    419.15 o
 -20   2  19     4677.67     4425.86    535.63 o
 -18   2  19    28990.64    25954.32    810.00 o
 -16   2  19    21428.63    20361.87    412.16 o
 -14   2  19    35898.73    33900.21    518.69 o
 -12   2  19    24426.11    23415.96    385.95 o
 -10   2  19    17710.57    18070.59    356.25 o
  -8   2  19     1435.54     1718.99    154.67 o
  -6   2  19     5846.12     5955.36    193.07 o
  -4   2  19     1221.66     1512.43    159.85 o
  -2   2  19    35672.25    36552.46    577.76 o
   0   2  19    21393.91    21218.23    384.96 o
   2   2  19    18391.37    18776.59    382.79 o
   4   2  19     7096.07     7551.46    261.51 o
   6   2  19     1089.75     1527.01    213.09 o
   8   2  19      455.23     1170.17    222.59 o
  10   2  19      246.36      339.05    229.26 o
  12   2  19     2822.06     3393.12    274.70 o
  14   2  19     3827.28     3925.53    311.90 o
  16   2  19     1356.84     1441.10    367.62 o
  18   2  19     1455.23     1685.34    412.70 o
  20   2  19       18.97      229.49    432.35 o
 -41   3  19    17222.19    16944.99    766.76 o
 -39   3  19    27061.42    27008.07    836.07 o
 -37   3  19    13804.59    13529.12    572.36 o
 -35   3  19     5015.68     5208.56    395.89 o
 -33   3  19     5741.28     5495.56    376.53 o
 -31   3  19     2244.86     2723.91    395.69 o
 -29   3  19    21573.03    22256.83   1249.99 o
 -27   3  19    42997.28    41609.27   2291.64 o
 -25   3  19    25750.52    21471.49   2931.88 o
 -23   3  19    14246.34    12890.10    789.70 o
 -21   3  19     3290.17     2559.78    340.17 o
 -19   3  19     9485.95     9033.75    423.02 o
 -17   3  19    15293.68    13178.30    536.12 o
 -15   3  19    39159.65    35197.12    761.46 o
 -13   3  19    46282.04    45569.24    764.38 o
 -11   3  19    12851.08    12533.02    367.72 o
  -9   3  19     6061.95     5712.07    248.40 o
  -7   3  19    35593.18    34396.18    597.26 o
  -5   3  19     5187.16     4899.88    199.39 o
  -3   3  19    14803.29    13874.49    321.21 o
  -1   3  19    11822.30    11286.54    294.14 o
   1   3  19    14706.30    15097.45    351.68 o
   3   3  19     6666.51     7099.27    259.26 o
   5   3  19     1111.01     1257.80    219.57 o
   7   3  19     2640.49     3134.49    253.08 o
   9   3  19     5858.02     6660.54    308.81 o
  11   3  19    15468.91    15640.65    431.63 o
  13   3  19    10928.80    11533.17    411.03 o
  15   3  19     5851.43     5829.55    413.65 o
  17   3  19      307.90       -6.50    397.19 o
  19   3  19      290.87      497.09    436.56 o
  21   3  19       93.87      -77.08    900.15 o
 -40   4  19    31402.53    33046.45   1425.36 o
 -38   4  19    22675.88    23251.07    808.64 o
 -36   4  19    20041.14    19885.66    717.51 o
 -34   4  19     2390.17     2420.44    502.94 o
 -32   4  19     4573.84     5500.44    579.45 o
 -30   4  19    29294.14    30253.82   1382.04 o
 -28   4  19    33114.95    33227.24    988.58 o
 -26   4  19    47001.92    44668.16   1928.59 o
 -24   4  19    19951.70    17433.12    988.75 o
 -22   4  19     2276.06     2163.41    419.23 o
 -20   4  19     4951.25     5434.63    397.71 o
 -18   4  19    28938.09    26718.03    645.01 o
 -16   4  19    41820.50    40048.72   1124.04 o
 -14   4  19    25500.31    24365.40    725.15 o
 -12   4  19    17727.73    16800.39    571.53 o
 -10   4  19      873.42      654.84    193.52 o
  -8   4  19     2505.74     2096.86    192.68 o
  -6   4  19     7712.60     7167.33    234.79 o
  -4   4  19    35567.21    34749.82    594.97 o
  -2   4  19    32771.81    32646.89    555.39 o
   0   4  19    24577.78    24374.56    465.21 o
   2   4  19     4824.49     4920.03    246.83 o
   4   4  19     2710.41     2527.30    232.89 o
   6   4  19     1573.14     1680.72    245.82 o
   8   4  19    29897.06    29261.63    584.95 o
  10   4  19    25306.12    25303.23    556.41 o
  12   4  19    20228.22    20441.00    517.83 o
  14   4  19    11321.54    11120.34    489.41 o
  16   4  19     3463.00     3259.53    437.43 o
  18   4  19       22.53      -37.78    434.92 o
  20   4  19       21.38      313.77    460.94 o
 -39   5  19    39736.85    40953.88   1198.64 o
 -37   5  19    20888.25    20472.41    805.66 o
 -35   5  19    11281.79    10936.92    598.31 o
 -33   5  19      396.17      823.89    611.09 o
 -31   5  19    13845.53    15252.92    693.79 o
 -29   5  19    63951.91    64818.11   1626.72 o
 -27   5  19    71642.59    70758.25   1751.84 o
 -25   5  19    36713.35    33481.27   2203.21 o
 -23   5  19    14733.23    13708.16   1114.14 o
 -21   5  19     1033.37      487.67    338.74 o
 -19   5  19    42744.72    38494.69    963.92 o
 -17   5  19    61076.42    55782.30   1162.79 o
 -15   5  19   106872.34   100033.38   1876.54 o
 -13   5  19    88852.35    82345.72   1404.20 o
 -11   5  19    30683.11    28366.32    612.75 o
  -9   5  19     8490.97     8137.68    325.75 o
  -7   5  19      261.34       29.84    203.19 o
  -5   5  19    40711.99    39661.58    682.00 o
  -3   5  19   107893.21   106295.20   1548.80 o
  -1   5  19    42588.43    41289.89    681.21 o
   1   5  19    44820.39    43154.64    685.64 o
   3   5  19     6316.69     5771.58    272.06 o
   5   5  19     3018.52     2526.46    250.81 o
   7   5  19     6149.68     6435.21    308.20 o
   9   5  19     7685.24     8154.49    342.97 o
  11   5  19    16563.48    17457.25    491.35 o
  13   5  19     8718.31     9192.47    444.30 o
  15   5  19     3878.59     3798.38    463.91 o
  17   5  19     3090.55     2662.35    480.83 o
 -36   6  19     7424.06     8005.25    652.06 o
 -34   6  19      544.62     1250.12    706.68 o
 -32   6  19     8516.53     9254.35    612.48 o
 -30   6  19    66372.73    67177.34   1764.09 o
 -28   6  19    68329.25    68349.38   1765.74 o
 -26   6  19    77108.90    74115.88   1883.57 o
 -24   6  19    40258.36    37233.14   2082.76 o
 -22   6  19     2780.60     2911.26    426.58 o
 -20   6  19    13337.30    12888.75    591.29 o
 -18   6  19    30337.98    27337.32    823.16 o
 -16   6  19    77505.38    70935.25   1556.49 o
 -14   6  19    66068.91    60839.06   1128.92 o
 -12   6  19    53088.16    49495.36    956.21 o
 -10   6  19     6712.64     6269.78    389.31 o
  -8   6  19        2.03     -285.18    285.18 o
  -6   6  19     4580.28     3689.76    282.42 o
  -4   6  19    76806.93    75484.63   1217.29 o
  -2   6  19    28695.97    28828.07    608.02 o
   0   6  19    44520.64    43195.75    762.66 o
   2   6  19    13299.75    12375.49    390.66 o
   4   6  19     1306.10     1360.15    275.94 o
   6   6  19     1202.24     1339.73    281.14 o
   8   6  19    15579.74    15309.67    459.44 o
  10   6  19    16625.02    16419.76    516.49 o
  12   6  19    15961.79    15955.63    553.54 o
  14   6  19     7127.69     6398.85    514.58 o
  16   6  19     3085.56     1879.52    519.70 o
 -35   7  19     1066.07     1732.38    577.28 o
 -33   7  19     8685.13     9310.40    696.90 o
 -31   7  19    22671.59    22778.54   1339.90 o
 -29   7  19    39111.46    38337.65   1888.59 o
 -27   7  19    87918.24    88732.79   2231.44 o
 -25   7  19    52648.43    51383.18   1484.53 o
 -23   7  19    12855.79    13416.14    905.78 o
 -21   7  19       25.47      288.27    428.52 o
 -19   7  19    13085.50    13560.61    907.82 o
 -17   7  19    53793.02    50702.98   1499.91 o
 -15   7  19    78009.37    73025.20   1507.42 o
 -13   7  19    30321.17    27633.11    744.95 o
 -11   7  19    16214.86    15391.24    527.58 o
  -9   7  19      104.87     -312.50    312.50 o
  -7   7  19    58189.81    56871.23   1057.31 o
  -5   7  19    44915.54    45086.24    850.80 o
  -3   7  19     9058.66     9308.23    396.31 o
  -1   7  19    34029.89    33884.34    715.20 o
   1   7  19     1882.79     1773.45    313.26 o
   3   7  19      656.06      135.54    305.58 o
   5   7  19     4179.78     3925.85    357.59 o
   7   7  19    15731.31    15615.46    492.45 o
   9   7  19    20553.53    20438.56    650.45 o
  11   7  19    20562.63    20819.03    740.18 o
  13   7  19    10925.78    10656.05    637.55 o
  15   7  19     3493.12     3344.47    562.76 o
 -32   8  19    17901.32    18319.19    933.52 o
 -30   8  19    63675.00    68838.86   2863.40 o
 -28   8  19    43613.26    45280.20   1846.07 o
 -26   8  19    38156.86    41509.07   1338.46 o
 -24   8  19    19008.38    22807.34    903.04 o
 -22   8  19      241.48     1560.40    477.75 o
 -20   8  19    18249.00    19679.58   1304.43 o
 -18   8  19    47800.77    48532.01   1941.85 o
 -16   8  19    67040.51    63896.35   2120.53 o
 -14   8  19    57915.69    56388.89   1841.61 o
 -12   8  19    22269.90    21822.57    821.26 o
 -10   8  19      754.04      683.63    396.34 o
  -8   8  19     7306.78     7119.75    454.28 o
  -6   8  19     7874.86     8385.31    451.75 o
  -4   8  19    36137.25    35358.70    898.09 o
  -2   8  19    73514.81    72652.05   1255.80 o
   0   8  19    15819.78    16067.40    536.02 o
   2   8  19     3811.34     3342.69    382.86 o
   4   8  19        1.71     -349.33    349.33 o
   6   8  19    10270.01     9618.29    505.08 o
   8   8  19    11603.58    11604.87    576.15 o
  10   8  19     7950.82     8153.95    613.65 o
  12   8  19     4105.98     2422.88    602.97 o
 -29   9  19    63515.36    71836.22   2256.06 o
 -27   9  19    64622.79    72893.67   2799.17 o
 -25   9  19    27655.22    33527.05   1126.36 o
 -23   9  19    10827.21    13737.29    760.16 o
 -21   9  19     1287.44     3156.68    540.97 o
 -19   9  19    30837.50    33230.07   1635.96 o
 -17   9  19    49638.48    48923.93   1833.52 o
 -15   9  19    60763.80    61435.86   2207.21 o
 -13   9  19    36158.42    37704.58   1120.65 o
 -11   9  19    10609.53    11912.84    628.47 o
  -9   9  19      374.45      416.69    433.43 o
  -7   9  19     9299.49     8966.52    543.30 o
  -5   9  19    39741.64    40023.69    978.19 o
  -3   9  19    36179.09    36341.86    828.23 o
  -1   9  19    32532.17    32352.12    795.79 o
   1   9  19    13616.75    13216.96    557.31 o
   3   9  19      670.10      100.55    429.39 o
   5   9  19     4149.70     2356.63    498.79 o
   7   9  19     5778.45     5290.93    549.31 o
   9   9  19     3759.74     3322.82    599.92 o
 -26  10  19    39487.76    47672.31   1393.55 o
 -24  10  19    19544.55    26831.38   1198.34 o
 -22  10  19     1561.41     5620.47    648.87 o
 -20  10  19     7524.56    10188.18    784.80 o
 -18  10  19    34956.59    38343.08   1213.07 o
 -16  10  19    46205.69    48848.18   1622.10 o
 -14  10  19    30205.12    30990.67   1292.08 o
 -12  10  19    19742.87    22084.27   1116.86 o
 -10  10  19      991.21     1743.61    527.31 o
  -8  10  19     9028.75    10580.71    666.93 o
  -6  10  19    23335.50    24475.75    808.49 o
  -4  10  19    33809.77    33955.77    939.69 o
  -2  10  19    12275.32    12531.13    650.22 o
   0  10  19     3280.51     3444.60    499.16 o
   2  10  19      614.83     -259.66    488.57 o
   4  10  19    11801.07    10498.86    651.35 o
 -19  11  19    26718.94    29344.44   1299.95 o
 -17  11  19    30311.01    36028.03   1625.18 o
 -15  11  19    22809.50    28061.26   1407.89 o
 -13  11  19    11401.78    13840.93    826.57 o
 -11  11  19      300.33     1428.72    511.32 o
  -9  11  19     5371.78     6999.66    560.55 o
  -7  11  19    24440.35    24959.82    832.78 o
  -5  11  19    27107.38    28550.74   1002.99 o
  -3  11  19     9804.10    10241.34    648.89 o
  -1  11  19     3257.64     3345.60    584.35 o
 -42   0  20   105797.63   112534.48   4037.49 o
 -40   0  20   116450.95   121437.23   6440.52 o
 -38   0  20    54714.70    59460.67   2739.62 o
 -36   0  20     2090.61     2736.91    457.87 o
 -34   0  20    28976.29    28322.92   1922.54 o
 -32   0  20    82265.85    86569.01   3196.23 o
 -30   0  20   166656.02   156783.27   7930.48 o
 -22   0  20    98568.11    95165.80   5623.43 o
 -20   0  20    99219.13    90167.20   5431.18 o
 -18   0  20   159839.47   152642.38   7906.45 o
 -16   0  20   141078.00   142541.42   2901.01 o
 -14   0  20    42696.22    45293.06    863.13 o
 -12   0  20     9076.88    10173.64    299.30 o
 -10   0  20   126876.20   132376.61   2518.30 o
  -8   0  20   317199.84   318021.75   6756.49 o
  -6   0  20   280429.16   274888.06   5803.05 o
  -4   0  20   123824.75   122341.04   2555.90 o
  -2   0  20    48537.45    48250.00   1116.72 o
   0   0  20      835.89     1254.44    270.88 o
   2   0  20   111774.45   114730.04   2230.31 o
   4   0  20   190835.59   191622.77   3632.79 o
   6   0  20   183769.66   184498.27   3514.09 o
   8   0  20   117713.80   118553.27   2329.63 o
  10   0  20    17057.51    16394.23    573.37 o
  12   0  20     1028.62     1430.40    373.47 o
  14   0  20    42550.88    41426.21   1119.57 o
  16   0  20    75615.33    74164.02   2169.61 o
  18   0  20    73699.23    69772.33   2103.02 o
  20   0  20    31307.35    30820.18   1279.23 o
 -41   1  20   120836.95   123260.73   3120.36 o
 -39   1  20    79782.65    82955.09   2123.05 o
 -37   1  20     7688.17     7663.94    425.21 o
 -35   1  20    12097.67    13134.54    525.41 o
 -33   1  20    92755.75    96243.60   2788.56 o
 -31   1  20   179946.31   175562.41   6286.32 o
 -29   1  20   230517.16   242288.31  11294.93 o
 -27   1  20   155402.36   148217.75  18600.59 o
 -25   1  20     9578.66    10718.17    720.95 o
 -23   1  20    10998.29    10645.06   1153.53 o
 -21   1  20   134802.56   128966.73   5610.58 o
 -19   1  20   305778.16   282553.00  10736.14 o
 -17   1  20   379319.88   367823.94   8177.17 o
 -15   1  20   131888.64   129871.38   1732.61 o
 -13   1  20    42880.76    42072.86    603.81 o
 -11   1  20    16648.88    19561.47    364.67 o
  -9   1  20   192697.48   198544.70   2961.14 o
  -7   1  20   231480.03   233863.89   3482.50 o
  -5   1  20   207368.66   206926.09   2854.60 o
  -3   1  20    97923.66    97448.61   1399.63 o
  -1   1  20    11341.85    10972.19    310.06 o
   1   1  20    24728.51    25542.29    475.05 o
   3   1  20   104859.84   106749.66   1541.67 o
   5   1  20   173978.84   172157.98   2420.76 o
   7   1  20    51708.35    52023.77    844.93 o
   9   1  20    63040.24    63440.01   1005.74 o
  11   1  20     2619.34     2662.68    279.94 o
  13   1  20    14211.40    14474.94    430.74 o
  15   1  20    56583.20    55149.12   1073.13 o
  17   1  20    64261.61    61627.09   1340.80 o
  19   1  20    37574.59    36822.66    979.98 o
 -40   2  20    86148.63    87234.52   2261.88 o
 -38   2  20    37445.95    38624.88   1220.98 o
 -36   2  20      565.31     1476.22    323.41 o
 -34   2  20    34881.70    35534.26   1009.36 o
 -32   2  20   135438.36   136191.53   3375.85 o
 -30   2  20   213328.67   212969.92  21724.72 o
 -28   2  20   170060.88   162842.69  23959.68 o
 -26   2  20    61303.15    59662.57   8290.96 o
 -24   2  20      776.45      416.01    301.77 o
 -22   2  20    87671.54    84104.58   2638.03 o
 -20   2  20   274986.66   258027.36   4564.59 o
 -18   2  20   275878.34   261076.95   4926.25 o
 -16   2  20   256991.48   257837.47   3504.82 o
 -14   2  20    81311.10    80635.13   1200.66 o
 -12   2  20     2052.27     2500.09    167.86 o
 -10   2  20    51232.34    53344.47    874.06 o
  -8   2  20   127137.19   126248.79   1927.72 o
  -6   2  20   310001.19   306353.28   4349.01 o
  -4   2  20   122065.59   122630.15   1733.91 o
  -2   2  20    60220.82    60605.42    921.15 o
   0   2  20      657.22     1064.77    180.77 o
   2   2  20    42562.23    44146.22    724.16 o
   4   2  20    93759.36    95222.49   1399.47 o
   6   2  20   178832.02   177359.94   2497.62 o
   8   2  20    70354.31    69766.22   1084.60 o
  10   2  20     8252.82     8579.22    339.12 o
  12   2  20     5490.36     5994.71    325.25 o
  14   2  20    32923.06    33723.18    696.88 o
  16   2  20    56037.32    54347.51   1146.59 o
  18   2  20    43808.39    42259.32   1048.11 o
  20   2  20    31909.45    31032.22    914.89 o
 -41   3  20    89385.15    91791.19   2817.81 o
 -39   3  20    56137.81    56045.84   1558.87 o
 -37   3  20    13216.78    13719.47    636.71 o
 -35   3  20     2828.96     3139.86    349.99 o
 -33   3  20    43885.82    45635.27   1377.34 o
 -31   3  20   125974.59   125083.83   4439.92 o
 -29   3  20   125043.60   125231.76   7357.46 o
 -27   3  20    70909.82    69870.86   9564.64 o
 -25   3  20    11417.31    10191.74    792.47 o
 -23   3  20    12789.24    13891.07    822.31 o
 -21   3  20    93729.09    88691.69   2089.46 o
 -19   3  20   224301.56   214566.59   4591.46 o
 -17   3  20   176093.95   168216.42   3171.24 o
 -15   3  20    61159.87    61080.29   1020.37 o
 -13   3  20      369.13      866.21    172.90 o
 -11   3  20    45310.63    44624.00    796.98 o
  -9   3  20   159068.42   155756.02   2259.60 o
  -7   3  20   267543.63   262206.59   3745.40 o
  -5   3  20   224714.02   219178.84   3029.04 o
  -3   3  20    69027.35    68076.44   1022.28 o
  -1   3  20      205.23      612.05    191.79 o
   1   3  20    23911.89    24682.56    485.64 o
   3   3  20   128569.90   128479.25   1840.07 o
   5   3  20   159030.59   156806.66   2223.34 o
   7   3  20   134843.05   129454.70   1869.80 o
   9   3  20    23089.63    23120.61    516.94 o
  11   3  20      188.67      277.45    267.44 o
  13   3  20    15940.44    16294.07    488.92 o
  15   3  20    44218.34    42344.59    967.48 o
  17   3  20    60576.69    60067.26   1329.95 o
  19   3  20    40076.75    40579.54   1052.76 o
 -40   4  20    42455.36    42981.50   1338.91 o
 -38   4  20    25836.50    25628.98    940.92 o
 -36   4  20      972.60      874.60    386.67 o
 -34   4  20    28388.63    29660.66   1634.71 o
 -32   4  20   103784.00   105502.81   2499.64 o
 -30   4  20   138381.66   138337.45   5377.25 o
 -28   4  20   100589.88   101730.46   2947.24 o
 -26   4  20    30726.91    30703.02   2407.27 o
 -24   4  20      758.57      536.78    429.89 o
 -22   4  20    32486.45    31566.04    850.60 o
 -20   4  20   159406.73   151773.08   2912.58 o
 -18   4  20   155585.17   143065.16   3215.44 o
 -16   4  20   122054.27   115864.33   2109.34 o
 -14   4  20    46203.30    45110.16   1010.50 o
 -12   4  20     5454.79     5900.98    343.74 o
 -10   4  20    64650.50    64706.78   1018.60 o
  -8   4  20   178420.72   178386.20   2498.09 o
  -6   4  20   155689.08   151622.59   2140.93 o
  -4   4  20    95826.46    95002.50   1387.94 o
  -2   4  20     4942.97     5061.48    246.65 o
   0   4  20    10374.37    11028.11    323.11 o
   2   4  20    48670.50    47801.99    791.37 o
   4   4  20   104993.11   102637.68   1580.90 o
   6   4  20    86135.55    86369.71   1308.59 o
   8   4  20    53721.80    53544.05    892.77 o
  10   4  20     2910.74     2698.95    304.63 o
  12   4  20     6341.16     6260.17    359.91 o
  14   4  20    35843.56    35184.04    866.47 o
  16   4  20    50323.80    49402.24   1176.84 o
  18   4  20    52866.64    53668.26   1265.66 o
 -39   5  20    20259.07    20299.96    929.34 o
 -37   5  20    12235.81    12408.92    893.13 o
 -35   5  20     2330.94     3423.44    474.38 o
 -33   5  20    58213.51    59843.23   2249.79 o
 -31   5  20   100569.16   100466.55   2366.45 o
 -29   5  20    88471.03    84592.02   2210.86 o
 -27   5  20    49248.24    49249.06   2002.60 o
 -25   5  20     8002.63     8329.62   1049.25 o
 -23   5  20    18106.52    17388.78    680.21 o
 -21   5  20    37273.83    34447.39    975.63 o
 -19   5  20   140767.05   132583.41   2450.92 o
 -17   5  20   146803.16   137357.17   2578.82 o
 -15   5  20    66401.64    62796.54   1260.05 o
 -13   5  20     1696.27     1175.68    288.38 o
 -11   5  20    11715.07    11543.10    379.03 o
  -9   5  20    63449.21    63346.04   1073.43 o
  -7   5  20    78463.66    79017.45   1299.51 o
  -5   5  20    88579.57    86973.04   1303.36 o
  -3   5  20    52187.39    51750.83    811.04 o
  -1   5  20      753.60      955.33    223.02 o
   1   5  20    21632.32    21195.36    464.57 o
   3   5  20    86713.99    86149.16   1262.72 o
   5   5  20    29124.55    30295.01    583.58 o
   7   5  20    42583.11    43682.47    782.97 o
   9   5  20    17669.90    17465.58    489.59 o
  11   5  20      181.91     -175.75    321.72 o
  13   5  20    15855.62    15550.93    610.86 o
  15   5  20    37839.90    36435.73    985.80 o
  17   5  20    37747.67    37960.77   1039.24 o
 -36   6  20     1457.71     2449.56    682.33 o
 -34   6  20     5542.59     6149.13    658.17 o
 -32   6  20    45083.79    43610.41   1544.52 o
 -30   6  20    39168.42    38596.33   1178.81 o
 -28   6  20    29061.54    27574.30    966.87 o
 -26   6  20    14221.72    15057.63   1340.29 o
 -24   6  20      230.80      720.27    498.68 o
 -22   6  20    45100.53    43679.94   2319.30 o
 -20   6  20    59309.59    54582.37   1758.60 o
 -18   6  20    53496.20    50020.83   1202.74 o
 -16   6  20    42678.21    39381.13    933.87 o
 -14   6  20     9295.10     9662.09    411.86 o
 -12   6  20    30980.24    29061.56    671.97 o
 -10   6  20    37962.00    35121.66    813.13 o
  -8   6  20    64460.30    62293.50   1096.33 o
  -6   6  20    47813.75    48603.25    904.09 o
  -4   6  20    86015.17    87225.42   1379.22 o
  -2   6  20     7858.84     8643.58    356.56 o
   0   6  20    19862.90    18428.69    471.52 o
   2   6  20    39441.51    37425.95    707.36 o
   4   6  20    52780.87    53870.86    953.07 o
   6   6  20    63574.54    63129.28   1042.47 o
   8   6  20    16528.33    16633.85    511.84 o
  10   6  20      402.91      427.99    380.16 o
  12   6  20     5985.30     5116.80    486.37 o
  14   6  20    31369.79    29121.21    897.00 o
  16   6  20    30718.33    31044.46   1505.46 o
 -35   7  20     6972.61     9057.24   1025.33 o
 -33   7  20    10687.24    11585.36    937.85 o
 -31   7  20    22713.43    26464.79   1270.70 o
 -29   7  20    29541.79    31111.27   1103.41 o
 -27   7  20     8989.23    10508.57    703.19 o
 -25   7  20      743.17     1737.06    528.64 o
 -23   7  20     7736.01     8829.17   1086.90 o
 -21   7  20    44565.08    42067.57   1786.30 o
 -19   7  20    50473.99    48107.96   1614.81 o
 -17   7  20    40001.09    39118.55   1286.33 o
 -15   7  20     9749.37     8881.69    554.99 o
 -13   7  20      157.67     -142.43    375.67 o
 -11   7  20    22392.52    20949.93    619.16 o
  -9   7  20    53784.22    52392.48   1044.73 o
  -7   7  20    52404.37    51581.87    991.56 o
  -5   7  20    28495.20    29183.59    654.27 o
  -3   7  20     1707.00     2042.33    316.56 o
  -1   7  20      136.27     -298.24    298.24 o
   1   7  20    29402.72    28187.24    656.54 o
   3   7  20    43553.45    42476.39    841.10 o
   5   7  20    45535.91    46118.87    894.35 o
   7   7  20    16425.71    16375.59    587.20 o
   9   7  20      521.61      838.91    418.95 o
  11   7  20     2730.61     2095.81    476.76 o
  13   7  20    26839.07    23817.60    876.72 o
 -32   8  20    13228.15    15683.55   1114.72 o
 -30   8  20    26274.46    31932.05   1497.80 o
 -28   8  20    14636.99    18522.38    910.98 o
 -26   8  20     2450.30     4762.65    633.42 o
 -24   8  20     2834.20     3439.59    599.38 o
 -22   8  20    15956.82    16521.33   1074.33 o
 -20   8  20    35211.68    35544.13   1464.56 o
 -18   8  20    30608.21    31073.34   1419.80 o
 -16   8  20    15507.62    17093.79   1277.24 o
 -14   8  20      501.67      716.48    424.64 o
 -12   8  20     1240.83      211.06    401.62 o
 -10   8  20    37690.50    34449.90    896.05 o
  -8   8  20    75670.80    73321.51   1331.17 o
  -6   8  20    31988.69    31045.91    768.63 o
  -4   8  20      784.07     1604.76    350.54 o
  -2   8  20     1849.07     1436.06    363.04 o
   0   8  20    10909.88    10494.30    473.00 o
   2   8  20    24015.96    22873.81    641.84 o
   4   8  20    26490.69    26201.07    697.26 o
   6   8  20    14641.79    15495.24    626.70 o
   8   8  20      546.03      692.01    480.66 o
  10   8  20     2725.60     2492.73    565.24 o
 -29   9  20     8469.99    12974.51   1028.30 o
 -27   9  20      442.71     4392.11    757.57 o
 -25   9  20        1.90     2250.09    702.62 o
 -23   9  20     5006.06     6835.22    642.97 o
 -21   9  20    16002.61    19036.74   1130.28 o
 -19   9  20     8590.41    11187.53   1096.85 o
 -17   9  20     2180.74     3778.02    702.48 o
 -15   9  20       73.32      936.41    504.65 o
 -13   9  20     4764.04     4769.85    526.15 o
 -11   9  20    13868.18    13545.39    816.00 o
  -9   9  20     9754.63     9644.68    597.59 o
  -7   9  20    16807.09    17563.39    664.39 o
  -5   9  20    13922.94    15050.72    634.39 o
  -3   9  20      440.07      316.26    404.79 o
  -1   9  20     6144.74     4726.60    449.75 o
   1   9  20    11219.78     9163.97    506.67 o
   3   9  20    24305.52    22940.06    729.94 o
   5   9  20    19395.34    19160.16    730.92 o
   7   9  20     5733.52     5997.40    564.98 o
 -24  10  20     2033.56     5075.85    638.65 o
 -22  10  20      873.15     4423.58    723.65 o
 -20  10  20     2240.03     5264.92    783.59 o
 -18  10  20     8946.61    10744.61    957.13 o
 -16  10  20       10.21     1548.66    702.16 o
 -14  10  20     4347.76     5272.29    727.53 o
 -12  10  20     4033.12     4141.55    552.11 o
 -10  10  20     9171.73     9501.95    659.53 o
  -8  10  20     6045.59     6166.94    547.92 o
  -6  10  20      814.43     1064.75    470.46 o
  -4  10  20     1518.96     1318.55    485.61 o
  -2  10  20     7501.76     6164.37    572.40 o
   0  10  20    15866.33    14594.22    650.30 o
   2  10  20    24078.21    21585.45    804.41 o
   4  10  20     9857.17    10333.66   1922.54 o
 -17  11  20      293.13     2569.58    614.97 o
 -15  11  20      362.94     2064.31    781.93 o
 -13  11  20     5218.85     5548.44    604.82 o
 -11  11  20     6242.10     6605.08    646.54 o
  -9  11  20     5933.61     7520.62    577.06 o
  -7  11  20     3884.79     6334.09    567.38 o
  -5  11  20     1681.46     2514.24    535.19 o
 -41   1  21      831.67     1201.73    450.93 o
 -39   1  21      592.95      362.31    402.38 o
 -37   1  21       34.58      193.63    339.02 o
 -35   1  21     4900.24     4581.44    513.42 o
 -33   1  21     1107.62     1137.28    502.29 o
 -29   1  21       25.59     -384.51    384.51 o
 -27   1  21      511.65     -528.70    528.70 o
 -25   1  21     6882.79     7039.48    769.02 o
 -23   1  21     5125.37     4504.49    413.20 o
 -21   1  21     1900.70     1712.03    368.13 o
 -19   1  21      473.70      995.09    359.71 o
 -17   1  21      128.94      881.62    111.76 o
 -15   1  21     4845.22     4534.84    149.52 o
 -13   1  21      496.46      534.11    117.10 o
 -11   1  21    13675.65    14225.44    313.86 o
  -9   1  21    47507.22    49815.15    785.37 o
  -7   1  21     1330.94     2723.90    231.04 o
  -5   1  21     1565.90     2938.41    186.35 o
  -3   1  21     2139.26     2907.46    195.00 o
  -1   1  21     4529.33     4492.00    236.89 o
   1   1  21     3235.70     4292.55    243.90 o
   3   1  21     2414.87     3650.89    257.43 o
   5   1  21    29465.77    32415.39    624.69 o
   7   1  21      578.41      991.48    260.91 o
   9   1  21     4137.50     4290.86    305.72 o
  11   1  21      914.52      627.14    288.64 o
  13   1  21     7420.41     7431.03    375.79 o
  15   1  21     3742.23     4718.65    467.73 o
  17   1  21      917.26     1144.47    448.44 o
  19   1  21     7677.41     7879.80    575.07 o
 -40   2  21        9.88      590.11    378.87 o
 -38   2  21     6901.22     6900.61    434.03 o
 -36   2  21    14557.04    13621.39    567.54 o
 -34   2  21     3694.97     4011.96    900.95 o
 -32   2  21     4774.29     6561.97    491.92 o
 -30   2  21    13740.47    13035.63   3196.23 o
 -28   2  21     4336.90     3895.24   1465.94 o
 -26   2  21     1572.89      801.70    528.70 o
 -24   2  21     8326.24     8597.87    499.49 o
 -22   2  21    30319.26    27821.48   1527.69 o
 -20   2  21    37140.71    35131.75   1129.76 o
 -18   2  21    19032.75    18971.23    417.67 o
 -16   2  21     9461.93    10366.25    299.39 o
 -14   2  21      232.29      289.45    136.03 o
 -12   2  21     1089.86     1432.37    162.01 o
 -10   2  21    49461.47    49948.73    834.22 o
  -8   2  21    36095.92    37187.30    629.73 o
  -6   2  21    13189.68    15777.56    476.41 o
  -4   2  21    11642.24    13043.96    328.25 o
  -2   2  21       15.61      363.74    184.77 o
   0   2  21     2387.80     2796.12    228.89 o
   2   2  21    42311.13    43889.46    760.58 o
   4   2  21    40755.72    42102.71    751.84 o
   6   2  21    48530.02    52919.59    905.71 o
   8   2  21     1545.25     2227.25    286.10 o
  10   2  21     4848.93     4524.20    318.52 o
  12   2  21     6336.00     6754.65    362.54 o
  14   2  21    12091.51    12464.41    537.62 o
  16   2  21    10021.50     9827.22    555.76 o
  18   2  21    16101.39    17188.60    702.31 o
 -39   3  21      162.93      -81.06    387.27 o
 -37   3  21    12930.17    12379.24    687.63 o
 -35   3  21    13469.21    13314.49    672.93 o
 -33   3  21    28721.12    29002.66   1678.84 o
 -31   3  21    25458.09    26192.21   2288.96 o
 -29   3  21     5061.59     4335.51   1706.26 o
 -27   3  21      278.52     -315.24    841.11 o
 -25   3  21    11431.90     9744.01    724.82 o
 -23   3  21    42335.94    39419.95   1251.35 o
 -21   3  21    73357.73    68049.27   1490.59 o
 -19   3  21    48891.55    50369.82   1074.61 o
 -17   3  21    21741.97    22530.20    509.47 o
 -15   3  21     2702.67     3161.25    248.97 o
 -13   3  21    11706.51    12000.95    360.32 o
 -11   3  21    21671.88    21435.57    452.36 o
  -9   3  21   121799.09   122984.88   1899.82 o
  -7   3  21    72751.63    74735.34   1161.40 o
  -5   3  21     7458.38     8688.71    270.10 o
  -3   3  21     5340.90     6045.15    247.80 o
  -1   3  21      522.86      444.24    200.05 o
   1   3  21    39906.52    40407.08    691.12 o
   3   3  21    48522.38    50533.12    862.43 o
   5   3  21    33161.10    35721.81    674.81 o
   7   3  21    14623.08    15872.54    448.41 o
   9   3  21     2943.66     2772.40    300.90 o
  11   3  21      241.73      291.25    296.89 o
  13   3  21    21128.61    21263.09    631.16 o
  15   3  21    12694.16    13464.75    608.53 o
  17   3  21    48608.74    51136.22   1214.77 o
 -40   4  21      320.64       12.26    508.22 o
 -38   4  21     8613.46     8169.76    558.65 o
 -36   4  21    20447.64    19614.59    794.10 o
 -34   4  21    27399.08    25905.81   1554.10 o
 -32   4  21    30463.80    30862.05   1427.58 o
 -30   4  21    23023.04    23822.51   1309.14 o
 -28   4  21      627.65      712.55    452.64 o
 -26   4  21    11418.43    11103.07    615.33 o
 -24   4  21    45000.04    43471.47   1493.88 o
 -22   4  21    44537.71    43480.61   1080.93 o
 -20   4  21    79384.35    72053.53   1492.01 o
 -18   4  21    22215.08    21427.93    953.73 o
 -16   4  21      711.16      492.47    353.13 o
 -14   4  21     4201.21     4007.60    319.10 o
 -12   4  21    70228.55    69322.09   1131.24 o
 -10   4  21    79112.12    78805.23   1170.07 o
  -8   4  21    88934.91    89385.20   1317.77 o
  -6   4  21   100683.02   102073.93   1548.59 o
  -4   4  21     9569.86    10565.34    317.14 o
  -2   4  21      755.98      559.73    210.02 o
   0   4  21    21080.24    20467.89    459.14 o
   2   4  21   114815.85   110966.82   1623.69 o
   4   4  21    61345.71    62647.64   1044.90 o
   6   4  21    53294.96    54112.25    940.48 o
   8   4  21    22588.29    22003.07    549.84 o
  10   4  21      506.21      210.10    302.09 o
  12   4  21    15041.60    15369.43    519.82 o
  14   4  21    42910.23    44104.86   1025.35 o
  16   4  21    58451.38    57491.69   1325.08 o
 -37   5  21    16867.23    16203.28    789.17 o
 -35   5  21    53004.68    53809.72   1593.12 o
 -33   5  21    52252.53    54066.82   1411.69 o
 -31   5  21    37265.78    38122.38   1094.29 o
 -29   5  21    14344.17    13853.28   1056.30 o
 -27   5  21      731.01     1042.01    548.05 o
 -25   5  21    18297.73    16768.73    930.62 o
 -23   5  21    69574.28    68111.06   1899.44 o
 -21   5  21    68793.07    65638.67   1553.23 o
 -19   5  21    83417.76    77358.23   1524.46 o
 -17   5  21    30525.81    28752.31   1002.39 o
 -15   5  21     1282.34     1096.35    283.71 o
 -13   5  21    25595.05    24271.15    690.50 o
 -11   5  21    62023.29    60114.88   1070.41 o
  -9   5  21   112288.88   110962.14   1756.94 o
  -7   5  21    99800.94    99460.59   1592.76 o
  -5   5  21    32934.08    32900.02    585.65 o
  -3   5  21      605.00      692.70    220.09 o
  -1   5  21    17112.03    16481.88    410.06 o
   1   5  21    58577.84    57394.54    901.60 o
   3   5  21   123514.63   120436.18   1700.24 o
   5   5  21   105345.02   104389.41   1566.29 o
   7   5  21    69479.31    67469.12   1092.44 o
   9   5  21     7835.04     7670.76    378.24 o
  11   5  21     4114.70     4285.79    414.92 o
  13   5  21    26710.95    26939.47    800.31 o
  15   5  21    58565.80    58112.23   1450.05 o
 -36   6  21    17554.08    19029.01    925.31 o
 -34   6  21    30433.37    33454.11   1211.77 o
 -32   6  21    26519.87    27836.73    981.19 o
 -30   6  21    22003.67    21653.00    875.42 o
 -28   6  21     3402.71     3042.07    584.97 o
 -26   6  21     6493.50     6380.58    981.68 o
 -24   6  21    50363.85    47618.75   1669.42 o
 -22   6  21    84954.26    80454.43   3285.10 o
 -20   6  21   135551.86   130705.51   2638.01 o
 -18   6  21   100371.65    94208.77   1980.85 o
 -16   6  21    11879.33    11816.18    499.77 o
 -14   6  21      134.65       39.98    317.22 o
 -12   6  21    71499.01    68521.48   1237.36 o
 -10   6  21   131942.25   128296.97   2135.34 o
  -8   6  21   106378.30   104150.59   1692.54 o
  -6   6  21   127206.43   125532.35   1995.69 o
  -4   6  21    55438.24    55270.18    958.61 o
  -2   6  21     1150.09     1032.29    277.76 o
   0   6  21    27463.75    26910.81    605.48 o
   2   6  21    73376.00    74516.54   1229.96 o
   4   6  21   147941.17   142727.00   2165.06 o
   6   6  21    83866.70    81380.89   1394.88 o
   8   6  21    35513.24    35233.45    795.22 o
  10   6  21       22.90     -389.05    389.05 o
  12   6  21    11901.09    11689.16    592.29 o
  14   6  21    54501.93    54256.64   1303.53 o
 -35   7  21    43002.71    47464.72   1646.37 o
 -33   7  21    60024.04    61003.35   1681.30 o
 -31   7  21    39389.01    39362.55   1261.69 o
 -29   7  21     4416.33     5246.78    605.16 o
 -27   7  21      183.48      615.11    525.59 o
 -25   7  21    22299.25    23498.65   2009.50 o
 -23   7  21    67449.38    65233.75   3666.70 o
 -21   7  21    98067.12    94765.38   4216.54 o
 -19   7  21    70059.61    66892.04   2314.66 o
 -17   7  21    47214.31    43522.40   1206.90 o
 -15   7  21      856.57      998.12    423.49 o
 -13   7  21    25951.05    24369.25    695.22 o
 -11   7  21    87563.82    85977.00   1538.67 o
  -9   7  21   225383.89   216910.70   3348.27 o
  -7   7  21   118752.89   115452.46   1885.88 o
  -5   7  21    63233.18    60858.13   1118.35 o
  -3   7  21    10360.71     9956.30    411.50 o
  -1   7  21    19105.65    19020.54    541.33 o
   1   7  21    88632.36    87978.09   1434.67 o
   3   7  21    91216.59    90462.70   1480.70 o
   5   7  21    96593.30    95118.76   1550.67 o
   7   7  21    56110.14    53227.29   1109.07 o
   9   7  21     9885.34     8691.20    547.97 o
  11   7  21     7851.52     7505.32    557.23 o
 -32   8  21    87679.46    93403.36   2387.11 o
 -30   8  21    33725.19    37337.73   1278.23 o
 -28   8  21     9495.91    10409.01    743.96 o
 -26   8  21      127.55     2088.24    649.01 o
 -24   8  21    27930.94    29797.62   1798.65 o
 -22   8  21    81340.37    79043.34   3260.94 o
 -20   8  21    75073.24    70452.85   3366.07 o
 -18   8  21    50925.34    47889.70   2269.46 o
 -16   8  21    26954.72    23268.57   1098.49 o
 -14   8  21     5474.05     5535.18    546.10 o
 -12   8  21    55514.88    51860.36   1222.47 o
 -10   8  21    38285.91    37042.85    888.93 o
  -8   8  21    85906.30    81041.20   1441.12 o
  -6   8  21   121519.92   115845.01   1936.54 o
  -4   8  21    26569.00    24562.16    686.76 o
  -2   8  21     4733.78     5437.48    408.41 o
   0   8  21    52810.44    52031.98    996.72 o
   2   8  21   106193.63   106060.10   1723.30 o
   4   8  21   132586.55   131629.72   2173.49 o
   6   8  21    81642.41    78967.02   1521.83 o
   8   8  21    22356.31    21475.22    776.23 o
 -29   9  21    18990.28    24040.88   2143.65 o
 -27   9  21       38.74     3273.95    903.03 o
 -25   9  21     4764.40     8644.62    716.48 o
 -23   9  21    40855.03    45256.51   1622.85 o
 -21   9  21    86610.91    87409.27   3252.02 o
 -19   9  21    83065.34    77836.66   3247.55 o
 -17   9  21    52736.88    49406.22   2405.26 o
 -15   9  21     6683.60     6161.87    654.83 o
 -13   9  21     6779.29     6589.93    567.26 o
 -11   9  21    57501.88    53523.07   1224.80 o
  -9   9  21    85613.31    79685.38   1540.13 o
  -7   9  21   100559.01    94268.47   1792.23 o
  -5   9  21    44385.50    42226.03    962.10 o
  -3   9  21    11021.58    10325.31    542.03 o
  -1   9  21    12810.12    12381.81    579.72 o
   1   9  21    44859.03    42122.40    927.13 o
   3   9  21    66881.95    63328.02   1263.06 o
   5   9  21    91333.52    85004.84   1649.22 o
 -24  10  21    18895.51    23368.69   1532.63 o
 -22  10  21    40796.45    44322.63   2000.20 o
 -20  10  21    62268.79    64850.21   2837.49 o
 -18  10  21    38494.46    38321.45   1179.29 o
 -16  10  21     9632.36    10422.08   1007.78 o
 -14  10  21     1024.68     2707.82    703.63 o
 -12  10  21    32132.38    32398.13   1016.37 o
 -10  10  21    83490.56    78367.13   2037.89 o
  -8  10  21    78491.38    72265.15   1980.33 o
  -6  10  21    58991.06    56022.39   1245.60 o
  -4  10  21    11353.57    11186.40    638.65 o
  -2  10  21       45.92     -494.28    494.28 o
   0  10  21    21799.83    21064.68    802.43 o
 -13  11  21     2907.02     5458.43    951.91 o
 -11  11  21    35675.77    38988.23   1453.18 o
 -40   0  22     4504.75     4085.40    769.02 o
 -38   0  22     3049.02     3220.26    672.89 o
 -36   0  22     2830.19     3124.13    576.76 o
 -34   0  22     1915.51     1922.54    528.70 o
 -32   0  22       97.71     -480.64    480.64 o
 -24   0  22      911.80      576.76   1153.52 o
 -22   0  22   137289.52   129915.75   7449.85 o
 -20   0  22    52272.91    50968.45   2071.23 o
 -18   0  22    11760.71    12442.52    539.18 o
 -16   0  22       85.35      287.68    166.56 o
 -14   0  22      555.33      429.09    213.94 o
 -12   0  22    16557.69    16918.62    523.04 o
 -10   0  22    73993.41    75044.92   2049.16 o
  -8   0  22     9845.09    10492.14    406.46 o
  -6   0  22     1189.22     1619.67    241.46 o
  -4   0  22      456.53      756.03    263.37 o
  -2   0  22    33965.28    33682.02    867.24 o
   0   0  22    44104.24    43701.22   1067.30 o
   2   0  22    87469.62    86195.80   1901.66 o
   4   0  22    54872.43    56146.45   1332.65 o
   6   0  22      756.73     1430.45    374.86 o
   8   0  22    21732.71    21300.46    724.93 o
  10   0  22    39985.64    41473.55   1115.34 o
  12   0  22   111662.65   112742.15   2485.96 o
  14   0  22   102513.95   104737.97   2588.87 o
  16   0  22    39060.06    40288.57   1464.62 o
  18   0  22    10128.38    11355.79    879.39 o
 -41   1  22      268.03      334.45    414.39 o
 -39   1  22     5017.65     4280.54    540.60 o
 -37   1  22      509.13      362.48    600.79 o
 -35   1  22      265.91      318.97    432.57 o
 -33   1  22     1005.52      240.32    672.89 o
 -31   1  22     2926.38     -480.64    769.02 o
 -29   1  22     1869.66      384.51    720.95 o
 -27   1  22     3880.02     3700.89    528.70 o
 -25   1  22     2387.81     2482.77    248.83 o
 -23   1  22    10059.43     8735.08    916.77 o
 -21   1  22      335.30      286.92    347.72 o
 -19   1  22     5966.16     5715.96    254.33 o
 -17   1  22     5565.64     6063.89    223.59 o
 -15   1  22      243.95      468.72    161.31 o
 -13   1  22     7710.36     7917.01    247.53 o
 -11   1  22    47509.15    48716.88    874.56 o
  -9   1  22    57188.29    57220.94    937.48 o
  -7   1  22    25924.27    26228.66    492.20 o
  -5   1  22     4057.56     4547.52    214.72 o
  -3   1  22     3615.57     3630.33    227.24 o
  -1   1  22    37218.50    37287.44    665.30 o
   1   1  22    88862.44    88621.09   1368.30 o
   3   1  22    81278.77    81757.12   1282.34 o
   5   1  22    12483.53    13852.78    405.04 o
   7   1  22    10033.68    10522.32    376.28 o
   9   1  22     6536.91     7000.83    350.78 o
  11   1  22    48769.46    49837.47    900.54 o
  13   1  22    63247.15    63258.43   1146.77 o
  15   1  22    61904.59    64134.81   1398.92 o
  17   1  22    28757.22    28606.24    869.47 o
 -40   2  22      840.63      970.63    371.44 o
 -38   2  22     1959.91     1568.90    354.47 o
 -36   2  22     1709.22     1652.56    323.41 o
 -34   2  22       18.94      149.21    701.19 o
 -32   2  22     2726.18     2378.11   1682.22 o
 -30   2  22     6781.11     7265.49   2258.99 o
 -28   2  22     5534.31     5295.09   1562.07 o
 -26   2  22       10.01        3.51    376.23 o
 -24   2  22      290.43      116.56    549.09 o
 -22   2  22      585.34     1058.18    433.36 o
 -20   2  22     4843.95     4987.53    269.68 o
 -18   2  22     3836.17     4373.57    179.62 o
 -16   2  22     2425.82     2691.52    182.41 o
 -14   2  22     4667.16     4585.57    200.19 o
 -12   2  22    22656.53    23176.01    459.40 o
 -10   2  22    44676.51    43291.78    874.08 o
  -8   2  22    50554.51    49988.02    843.44 o
  -6   2  22    10496.19    10513.15    304.74 o
  -4   2  22      293.07      378.36    188.57 o
  -2   2  22     9421.62     9290.13    289.97 o
   0   2  22    51185.25    50385.70    848.62 o
   2   2  22    52619.21    53597.97    900.00 o
   4   2  22    83211.28    84323.57   1330.12 o
   6   2  22    18050.44    18333.78    476.77 o
   8   2  22     1175.77      305.20    274.71 o
  10   2  22    23196.27    22584.18    554.38 o
  12   2  22    48495.08    49393.75    955.96 o
  14   2  22    56815.49    56307.38   1185.77 o
  16   2  22    27918.07    27538.04    840.37 o
 -39   3  22     4359.72     3725.32    437.00 o
 -37   3  22     4504.76     4819.66    517.21 o
 -35   3  22    19965.78    19684.04   1165.48 o
 -33   3  22      349.29      224.20    344.07 o
 -31   3  22     1849.85     2066.02    441.99 o
 -29   3  22     1454.22        5.65    576.76 o
 -27   3  22      283.59      655.93    574.77 o
 -25   3  22      798.20      453.62   1105.25 o
 -23   3  22     1465.62     1094.71    375.29 o
 -21   3  22     8058.96     7320.09    366.84 o
 -19   3  22    19616.53    18342.09   1091.47 o
 -17   3  22     6801.05     6728.90    285.11 o
 -15   3  22      704.45      750.13    196.46 o
 -13   3  22    11254.76    11051.63    358.29 o
 -11   3  22    21134.70    20242.90    445.98 o
  -9   3  22    12189.05    11902.93    323.81 o
  -7   3  22    30580.76    30169.15    565.22 o
  -5   3  22      350.22      452.97    191.67 o
  -3   3  22     5787.70     5760.54    252.87 o
  -1   3  22    25024.74    24037.62    490.97 o
   1   3  22    60980.94    59789.13    942.89 o
   3   3  22    32833.93    32927.13    645.02 o
   5   3  22    20648.74    20802.48    510.66 o
   7   3  22     4857.56     4409.39    317.29 o
   9   3  22    12836.68    12574.48    429.88 o
  11   3  22    59127.13    60143.43   1050.30 o
  13   3  22    60427.32    59756.29   1240.45 o
  15   3  22    66993.50    66853.86   1461.77 o
  17   3  22    26444.61    25908.55    909.54 o
 -38   4  22     5891.58     5188.41    502.04 o
 -36   4  22     5183.36     5512.88    490.56 o
 -34   4  22     2330.63     2507.41    415.54 o
 -32   4  22     1257.56     1409.41    380.52 o
 -30   4  22     4741.90     4870.76    582.74 o
 -28   4  22     8472.28     8132.39    631.30 o
 -26   4  22     3441.80     3992.04    570.43 o
 -24   4  22        4.00     -150.94    745.15 o
 -22   4  22    13584.29    14133.37    497.05 o
 -20   4  22    47430.89    41227.54   1196.29 o
 -18   4  22    15624.05    13551.23    532.44 o
 -16   4  22     1409.29     1056.55    245.65 o
 -14   4  22     2365.87     1950.37    254.87 o
 -12   4  22    10676.90    10091.76    343.03 o
 -10   4  22    11104.32    10870.03    318.22 o
  -8   4  22    50022.00    49461.32    834.57 o
  -6   4  22    27887.47    27607.07    555.76 o
  -4   4  22     1506.39     1456.72    222.49 o
  -2   4  22    10592.49    10626.10    333.77 o
   0   4  22    41707.46    40658.49    709.67 o
   2   4  22    37435.71    37828.39    685.44 o
   4   4  22    66032.58    63943.09   1067.40 o
   6   4  22    24121.39    22845.58    553.08 o
   8   4  22      241.79     -297.59    297.59 o
  10   4  22     8030.54     8310.19    403.98 o
  12   4  22    36115.93    37045.39    854.00 o
  14   4  22    55700.27    54350.38   1266.98 o
  16   4  22    40770.50    39043.28   1042.58 o
 -37   5  22     2098.76     1559.21    511.15 o
 -35   5  22     8953.52     9944.55    921.34 o
 -33   5  22    10226.11    10676.18    641.91 o
 -31   5  22    12445.13    12753.54    701.63 o
 -29   5  22    21240.57    19369.57    918.01 o
 -27   5  22     8162.31     7884.43   1047.99 o
 -25   5  22     1841.45     2178.23    770.23 o
 -23   5  22     2774.89     2645.63    406.73 o
 -21   5  22    10936.20    11134.95    548.93 o
 -19   5  22    24065.79    20668.55    658.33 o
 -17   5  22    27110.92    24059.40    828.84 o
 -15   5  22     5262.23     4951.95    340.62 o
 -13   5  22       33.07     -160.81    276.52 o
 -11   5  22    13508.18    13261.75    423.04 o
  -9   5  22    33030.23    32945.09    665.37 o
  -7   5  22    60068.03    59197.05   1029.05 o
  -5   5  22    42135.95    40716.05    744.14 o
  -3   5  22      889.47      435.80    233.04 o
  -1   5  22     5014.70     5237.39    287.34 o
   1   5  22    28583.35    27906.00    559.11 o
   3   5  22    27275.99    27597.73    567.06 o
   5   5  22    24508.15    24270.32    560.84 o
   7   5  22     9746.18     9061.37    387.37 o
   9   5  22      183.64     -177.77    325.36 o
  11   5  22     9413.38     8231.03    531.90 o
  13   5  22    30234.54    28312.06    827.87 o
 -36   6  22     2250.72     2242.34    603.55 o
 -34   6  22       17.64      967.83    486.66 o
 -32   6  22     2670.18     3029.13    515.21 o
 -30   6  22     9703.89     9217.53    909.47 o
 -28   6  22     7528.26     7805.60    919.94 o
 -26   6  22    10536.48    10555.06    673.50 o
 -24   6  22      204.84      428.35    465.72 o
 -22   6  22     7813.43     7110.58    538.32 o
 -20   6  22    11613.64    11361.56    614.64 o
 -18   6  22    20392.05    18893.52    647.12 o
 -16   6  22    19567.54    17497.68    600.05 o
 -14   6  22      606.22      184.49    329.26 o
 -12   6  22     5415.01     5399.51    385.07 o
 -10   6  22    10225.47    10358.71    402.46 o
  -8   6  22    39286.96    38487.18    781.89 o
  -6   6  22    15399.70    14974.90    475.76 o
  -4   6  22     4751.34     4683.70    345.10 o
  -2   6  22      265.64       45.87    281.60 o
   0   6  22     4234.58     4414.31    332.66 o
   2   6  22    38913.69    38202.81    764.69 o
   4   6  22    32677.46    30935.91    661.32 o
   6   6  22     8895.78     8611.46    422.92 o
   8   6  22      930.54       62.05    370.64 o
  10   6  22     1352.65      528.00    425.34 o
  12   6  22    28034.76    27033.93    817.23 o
 -33   7  22      193.28     2157.20    580.71 o
 -31   7  22     7323.58     8195.35    675.34 o
 -29   7  22    15116.46    16385.19   1680.88 o
 -27   7  22    21092.64    23517.38   1273.67 o
 -25   7  22     1953.58     2652.66    963.68 o
 -23   7  22      451.38     1559.46    698.19 o
 -21   7  22     5848.89     6261.54    795.30 o
 -19   7  22    19407.14    19683.70    771.26 o
 -17   7  22    17644.78    16712.87    697.97 o
 -15   7  22     8047.86     7316.61    492.59 o
 -13   7  22      108.63       25.10    379.64 o
 -11   7  22    14237.89    14757.55    557.35 o
  -9   7  22    31760.55    32406.21    745.31 o
  -7   7  22     5721.98     6120.15    413.14 o
  -5   7  22    17672.99    16929.26    540.26 o
  -3   7  22      605.21      134.81    338.20 o
  -1   7  22     6868.98     6904.72    398.05 o
   1   7  22    17476.54    18300.45    547.78 o
   3   7  22    29660.67    30366.92    710.87 o
   5   7  22    39049.72    37987.17    815.77 o
   7   7  22    14258.69    13676.37    575.67 o
   9   7  22      353.21     -451.93    451.93 o
  11   7  22     2022.34     1410.95    991.83 o
 -30   8  22    14318.12    17283.94    959.38 o
 -28   8  22    21940.02    24545.87   2130.67 o
 -26   8  22    10652.75    12724.64   1392.62 o
 -24   8  22      419.76     1565.88   1064.55 o
 -22   8  22     3702.77     5115.66   1121.31 o
 -20   8  22    17143.63    19277.00   1510.68 o
 -18   8  22    30804.15    31049.66   1342.66 o
 -16   8  22    29054.94    27234.52    931.51 o
 -14   8  22     6530.05     6397.37    570.03 o
 -12   8  22     4207.56     4544.07    497.34 o
 -10   8  22    21058.44    20408.31    636.44 o
  -8   8  22    22327.23    23269.92    681.78 o
  -6   8  22    56411.51    57242.34   1122.51 o
  -4   8  22    24096.46    24031.04    685.75 o
  -2   8  22     9746.29     9772.76    501.73 o
   0   8  22      628.32      578.49    370.61 o
   2   8  22    12619.71    12649.43    522.63 o
   4   8  22    21793.38    22722.53    707.37 o
   6   8  22    22996.06    22174.48    747.88 o
   8   8  22    12058.05    11622.86    655.51 o
 -27   9  22    18913.69    22122.26   2181.19 o
 -25   9  22     5626.36     9321.05   1210.87 o
 -23   9  22      191.07     3241.75   1013.45 o
 -21   9  22    16347.37    20184.97   1620.10 o
 -19   9  22    32133.05    32354.78   1532.84 o
 -17   9  22    40042.56    38175.23   1280.28 o
 -15   9  22    23252.04    21403.67   1293.14 o
 -13   9  22     3460.47     3112.47    601.91 o
 -11   9  22      351.80     1405.72    463.20 o
  -9   9  22    14219.01    14650.18    630.07 o
  -7   9  22    37596.60    37972.09    912.97 o
  -5   9  22    45187.67    44012.80    994.05 o
  -3   9  22    17359.96    17427.50    650.00 o
  -1   9  22     3634.44     3067.85    476.21 o
   1   9  22      773.82      264.21    480.31 o
   3   9  22    18143.64    17646.76    722.18 o
 -22  10  22      115.21     4415.24    886.48 o
 -20  10  22    12529.93    16212.31   1166.97 o
 -18  10  22    30887.13    32063.68   1883.39 o
 -16  10  22    26198.37    26128.27   1891.04 o
 -14  10  22    16923.93    16707.61   1155.97 o
 -12  10  22      670.25     1926.40    593.10 o
 -10  10  22     2831.76     4450.88    558.03 o
  -8  10  22    14554.42    15468.62    694.69 o
  -6  10  22    19580.45    20556.96    796.91 o
  -4  10  22    13995.32    13857.46    682.74 o
  -2  10  22     5285.43     4389.67    566.48 o
 -41   1  23     1831.79     2555.66    430.44 o
 -39   1  23     1665.24     1905.38    472.17 o
 -37   1  23     2053.74     2317.39    450.38 o
 -35   1  23      752.05     1143.46    363.87 o
 -33   1  23     6175.86     2355.11    817.08 o
 -31   1  23     1669.79     -480.64    817.08 o
 -29   1  23       53.87      432.57    576.76 o
 -25   1  23     1681.21     1796.92    480.64 o
 -23   1  23    71510.79    69089.56   2360.22 o
 -21   1  23    23834.96    22634.29    864.78 o
 -19   1  23     4107.38     4652.94    178.01 o
 -17   1  23       10.64      317.91    201.30 o
 -15   1  23      156.59      693.60    169.86 o
 -13   1  23     5859.52     6469.44    247.60 o
 -11   1  23     4085.09     4077.18    210.13 o
  -9   1  23     3297.81     3233.84    205.64 o
  -7   1  23    11204.90    11464.30    336.19 o
  -5   1  23     2135.33     2400.00    205.53 o
  -3   1  23     2112.56     2707.09    227.98 o
  -1   1  23       54.44     1380.81    231.65 o
   1   1  23     3329.53     3983.27    270.36 o
   3   1  23    14546.29    16111.05    442.86 o
   5   1  23    18110.57    18477.11    483.63 o
   7   1  23     9374.07    10625.60    391.03 o
   9   1  23     3389.34     4132.44    341.40 o
  11   1  23     2185.82     3452.97    349.31 o
  13   1  23      675.01     1289.91    396.74 o
  15   1  23      485.15     -186.53    456.46 o
 -40   2  23       71.63      737.07    417.02 o
 -38   2  23     3189.01     4047.19    433.08 o
 -36   2  23    12160.91    12437.72   1369.81 o
 -34   2  23    11532.99    11195.42    907.09 o
 -32   2  23     4769.13     5178.22   2355.11 o
 -30   2  23     3284.85     1297.72    961.27 o
 -28   2  23       34.57      781.56    985.30 o
 -26   2  23      357.73      885.41    389.56 o
 -24   2  23     3640.83     3529.99    749.24 o
 -22   2  23     4411.54     4312.64    408.40 o
 -20   2  23     9880.20     9358.37    303.54 o
 -18   2  23    12489.01    13096.94    374.28 o
 -16   2  23      201.35      698.65    197.56 o
 -14   2  23     1421.67     2367.70    202.95 o
 -12   2  23     2783.35     3149.92    216.97 o
 -10   2  23     7245.78     7527.51    263.31 o
  -8   2  23    22908.08    23167.99    483.56 o
  -6   2  23      328.60      620.10    196.45 o
  -4   2  23      562.46      978.99    205.35 o
  -2   2  23      123.67      679.03    217.26 o
   0   2  23     1220.85     1540.54    247.85 o
   2   2  23      215.62      741.63    248.86 o
   4   2  23     1853.39     2369.85    279.70 o
   6   2  23      261.47       -4.75    272.02 o
   8   2  23      109.01      591.76    296.88 o
  10   2  23      227.22     1012.86    321.32 o
  12   2  23      535.25      938.84    365.04 o
  14   2  23      264.89      297.14    463.25 o
  16   2  23     2268.47     1797.75    499.34 o
 -39   3  23     1590.68     1947.53    407.43 o
 -37   3  23     1650.98     2244.09    575.80 o
 -35   3  23    12406.11    12635.20   1315.43 o
 -33   3  23    13883.30    14044.62   1560.99 o
 -31   3  23     5778.88     5826.05    769.02 o
 -29   3  23     1522.10     1548.71    600.50 o
 -27   3  23     4424.76     4647.46    612.13 o
 -25   3  23     1846.17      681.56   1001.48 o
 -23   3  23     2626.22     2342.86    394.83 o
 -21   3  23      841.05      -11.26    443.55 o
 -19   3  23     3223.66     3095.18    234.29 o
 -17   3  23     1358.18      989.00    208.94 o
 -15   3  23     2253.63     2260.04    313.39 o
 -13   3  23     2850.80     2849.53    344.46 o
 -11   3  23    18908.34    18538.86    433.62 o
  -9   3  23     6272.82     6852.33    272.18 o
  -7   3  23      781.56     1098.87    209.28 o
  -5   3  23     3608.87     4087.74    249.05 o
  -3   3  23       98.21      159.69    250.47 o
  -1   3  23     3070.43     2836.13    252.15 o
   1   3  23     1707.85     1909.35    265.38 o
   3   3  23     2533.72     2841.46    283.97 o
   5   3  23      303.58      192.27    273.60 o
   7   3  23      620.39      531.15    294.72 o
   9   3  23      166.42      123.55    308.40 o
  11   3  23      227.46      339.45    357.59 o
  13   3  23      535.93     1203.65    438.74 o
  15   3  23     2434.42     2386.10    511.74 o
 -38   4  23     5308.70     6331.73    521.50 o
 -36   4  23    16702.10    18381.78   1275.75 o
 -34   4  23    16232.69    16331.79    814.51 o
 -32   4  23    15572.99    17149.05   1073.95 o
 -30   4  23     6183.09     6036.44    474.79 o
 -28   4  23       86.52      356.76    617.43 o
 -26   4  23     8184.58     8454.34    530.80 o
 -24   4  23    22755.31    22978.91    856.20 o
 -22   4  23    26376.91    24054.23    904.10 o
 -20   4  23    18274.81    17057.80    712.83 o
 -18   4  23     4938.80     3935.17    328.32 o
 -16   4  23      790.67      422.60    379.22 o
 -14   4  23     1142.85      732.85    235.03 o
 -12   4  23    15982.05    15201.70    424.97 o
 -10   4  23     5176.50     5343.28    261.87 o
  -8   4  23    12422.50    12512.44    367.35 o
  -6   4  23     7403.70     7487.71    303.62 o
  -4   4  23     3541.43     4117.99    273.36 o
  -2   4  23      424.80      864.45    243.94 o
   0   4  23      401.48      951.82    251.95 o
   2   4  23     8296.05     8570.42    359.13 o
   4   4  23     5464.25     6418.95    342.97 o
   6   4  23     9193.80     9264.43    397.56 o
   8   4  23     9964.26    10235.84    427.38 o
  10   4  23     4259.00     4966.36    410.86 o
  12   4  23      741.27     1113.78    445.08 o
  14   4  23      466.61      801.31    489.48 o
 -37   5  23    26382.76    27703.39   1387.47 o
 -35   5  23    35287.35    36385.95   1893.90 o
 -33   5  23    30406.55    29938.17   1076.03 o
 -31   5  23    14044.70    14820.32    867.17 o
 -29   5  23     1282.03     1157.40    547.54 o
 -27   5  23      819.35      599.92    616.18 o
 -25   5  23    29301.15    30070.20   1310.21 o
 -23   5  23    38411.24    36245.87   1011.60 o
 -21   5  23    50024.64    45285.94   1078.38 o
 -19   5  23    25801.00    22331.53    677.92 o
 -17   5  23     5070.05     4410.63    352.30 o
 -15   5  23     1137.12      843.59    331.30 o
 -13   5  23     5833.86     5510.69    342.37 o
 -11   5  23    13150.34    13628.26    458.38 o
  -9   5  23     6706.80     7022.30    322.33 o
  -7   5  23     6085.12     6334.04    310.17 o
  -5   5  23     3774.67     3966.17    289.16 o
  -3   5  23      180.34      407.63    253.80 o
  -1   5  23      328.34      621.23    253.31 o
   1   5  23     2774.02     3456.02    288.91 o
   3   5  23     3587.68     3589.24    304.91 o
   5   5  23     8037.62     8164.68    376.33 o
   7   5  23     4136.28     4267.76    355.31 o
   9   5  23      311.86      370.02    351.95 o
  11   5  23       23.29      -93.81    412.32 o
  13   5  23     1569.27     1447.70    524.88 o
 -36   6  23    38129.83    40275.37   1407.38 o
 -34   6  23    25026.20    26001.77   1107.55 o
 -32   6  23    15846.14    16587.24    885.03 o
 -30   6  23     4634.52     4408.40    666.74 o
 -28   6  23     1287.65     1018.94    779.59 o
 -26   6  23     8568.90     9387.39    962.33 o
 -24   6  23    18835.36    19543.75   1253.86 o
 -22   6  23    23278.76    23153.18    843.11 o
 -20   6  23    17509.75    16712.22    718.26 o
 -18   6  23     4465.38     3641.56    398.03 o
 -16   6  23      140.30     -368.35    368.35 o
 -14   6  23     6556.52     6090.33    410.50 o
 -12   6  23    18729.81    19135.16    585.93 o
 -10   6  23    18721.84    18156.60    539.41 o
  -8   6  23    51354.27    50719.62    945.18 o
  -6   6  23    18579.99    17677.10    523.85 o
  -4   6  23      735.37      357.24    309.00 o
  -2   6  23     1249.19     1128.58    319.15 o
   0   6  23     5546.50     6199.87    365.50 o
   2   6  23     9691.54    10023.58    424.24 o
   4   6  23     4828.21     4876.78    375.15 o
   6   6  23     4239.76     3869.64    378.48 o
   8   6  23     1556.25      815.31    398.85 o
  10   6  23       50.80     -421.59    421.59 o
 -33   7  23    40564.08    41815.01   2311.88 o
 -31   7  23    11492.99    12052.17   1020.12 o
 -29   7  23      498.12     1338.33   1027.81 o
 -27   7  23     5214.14     8419.99    994.60 o
 -25   7  23    29854.23    30876.48   1935.17 o
 -23   7  23    32273.80    33913.61   1999.00 o
 -21   7  23    27542.54    28179.23   1061.90 o
 -19   7  23    18926.72    17705.61    776.08 o
 -17   7  23     1372.11      909.61    456.84 o
 -15   7  23     4332.52     3723.98    441.38 o
 -13   7  23    26312.60    25676.21    773.32 o
 -11   7  23    20741.92    20536.29    659.09 o
  -9   7  23    26599.07    26040.49    671.21 o
  -7   7  23     4463.74     4182.52    381.06 o
[truncated: 77,375 more chars]
